# Supplementary material for: Constrained Optimization for Decision Making in Health Care Using Python: A Tutorial
Source: Med Decis Making. 2023 Jul 22;43(7-8):760–73. doi: 10.1177/0272989X231188027 (PMC10625722; doi:10.1177/0272989X231188027)
Supplement: sj-csv-4-mdm-10.1177_0272989X231188027 – Supplemental material for Constrained Optimization for Decision Making in Health Care Using Python: A Tutorial [file sj-csv-4-mdm-10.1177_0272989X231188027.csv]

ID	0	1	2	3	4	5	6	7	8	9	10	11	12	13	14	15	16	17	18	19	20	21	22	23	24	25	26	27	28	29	30	31	32	33	34	35	36	37	38	39	40	41	42	43	44	45	46	47	48
0	7206.53904909494	7094.133296743	6983.14165949908	6873.63264075873	6765.67823373233	6659.35404401108	6554.73940316311	6451.91747018383	6350.97531718484	6252.00399517837	6155.0985752224	6060.35815975109	5967.8858582372	5877.78872095526	5790.17762405764	5705.16709893881	5622.87509857753	5543.42269363615	5466.93369130227	5393.53417052238	5323.35192813258	5256.51583195449	5193.15507866711	5133.39835676761	5077.37291776539	5025.20356219659	4977.01155067809	4932.91345436724	4893.01996313121	4857.43467372594	4826.25288376329	4799.56041999172	4777.43253126948	4759.93287716294	4747.11264221901	4739.00980367173	4735.64857640708	4737.03905384976	4743.17705706856	4754.04419733518	4769.60814996857	4789.82313001089	7057.49974749493	6942.68147074715	6829.22889711539	6717.21122644567	6606.70144616016	6497.77649224967	6390.51740427349
1	1716.44742863457	1566.68352332722	1416.97616015221	1267.34537668083	1117.82192603282	968.455524020714	819.332066286664	670.613641996173	522.64612114692	376.316314023756	234.707600156214	116.533411751707	130.732947805474	256.165689202835	398.960281351958	545.652307745044	693.773929223778	842.571526845948	991.740883444587	1141.13621929155	1290.67906588155	1440.32347764524	1590.04077885798	1739.8121523958	1889.62474100494	2039.46946213959	2189.33971808678	2339.230600933	2489.13838435686	2639.06018831849	2788.99375180736	2938.93727503881	3088.8893075893	3238.84866756725	3388.81438222669	3538.78564367478	3688.76177537675	3838.74220650182	3988.72645206086	4138.71409735201	4288.70478568558	4438.69820856946	1718.74927746612	1569.20518543129	1419.76385588647	1270.46155245832	1121.35380828756	972.530116615223	824.144374101372
2	7291.78123324998	7214.0443964298	7138.61452828374	7065.56551472554	6994.97194647727	6926.90889580497	6861.45166850343	6798.67553110866	6738.65541372877	6681.46558939795	6627.17933130519	6575.86854992217	6527.60341258668	6482.45194874487	6440.47964464841	6401.74903194802	6366.31927510338	6334.245763042	6305.57971087669	6280.36777771616	6258.65170672329	6240.46799353015	6225.84758888373	6214.81564097199	6207.39128233536	6203.58746551189	6203.41085065175	6206.86174738702	6213.93411212682	6224.61560081993	6238.88767614487	6256.72576693179	6278.09947667565	6302.97283707604	6331.30460175527	6363.04857477196	6398.15396806127	6436.56578172839	6478.22520104155	6523.07000404349	6571.03497397881	6622.05231104586	7097.11166937476	7017.21866976954	6939.6498087754	6864.48387533991	6791.80065066972	6721.68067370967	6654.2049771158
3	3474.61743950926	3329.96052881174	3185.80075859752	3042.20880299901	2899.26902962465	2757.08287665427	2615.7732410995	2475.49023154321	2336.41877700829	2198.78877888119	2062.88876679958	1929.08439725025	1797.84363521653	1669.77107386582	1545.65446299851	1426.52675274217	1313.74579391008	1209.08892277043	1114.84645252911	1033.87029151276	969.490342406425	925.177737382609	903.888679459342	907.245403036885	934.982499924683	985.042591134402	1054.250499112	1139.12154783309	1236.43449641699	1343.48844596282	1458.13947283924	1578.73329519818	1704.00865308223	1833.00593001534	1964.99225607655	2099.40395604985	2235.80364794761	2373.84867060423	2513.26792183573	2653.84482593655	2795.40473824542	2937.80556168634	3422.10008741882	3275.12449830351	3128.43898710784	2982.08635996851	2836.11815094957	2690.59692624788	2545.5993436688
4	2936.6468218509	2884.24508665391	2838.81369694991	2800.69188140769	2770.18142829311	2747.53591408887	2732.95085488674	2726.55560620077	2728.40775812997	2738.49057657552	2756.71375079027	2782.91737067828	2816.87873410752	2858.32133178127	2906.92521251787	2962.33790594698	3024.18515789587	3092.08088377993	3165.63592928862	3244.46541114726	3328.19456970412	3416.46318666269	3508.92870263288	3605.26821427267	3705.1795470452	3808.38159552361	3914.61410623481	4023.63705453219	4135.22974147422	4249.18971160495	4365.33157021515	4483.485759192	4603.4973346449	4725.22477661342	4848.53885115858	4973.32153747159	5099.46502696124	5226.87079709446	5355.44875991221	5485.11648305916	5615.79847996723	5747.42556495124	2724.42363468282	2667.85672823871	2618.67393808446	2577.29803398467	2544.10994423153	2519.4332598949	2503.5196792035
5	8745.64099701133	8671.03946439039	8598.40868841467	8527.79902370049	8459.26108119513	8392.84561555824	8328.60340327034	8266.58511157591	8206.84115847169	8149.4215641022	8094.37579397294	8041.75259469031	7991.59982293105	7943.96426861798	7898.89147335052	7856.42554537298	7816.60897241874	7779.48243399896	7745.08461474539	7713.45202057534	7684.61879948045	7658.6165688319	7635.4742510786	7615.21791972167	7597.87065737631	7583.45242768919	7571.97996268052	7563.46666700104	7557.92254034459	7555.35411904899	7555.76443769943	7559.15301122807	7565.5158377768	7574.84542228451	7587.13082045476	7602.35770253001	7620.50843599545	7641.56218611511	7665.4950329873	7692.2801036187	7721.88771736526	7754.28554297329	8547.69270093345	8471.34820395043	8396.99040601239	8324.67254418129	8254.44823474672	8186.37135460246	8120.49591181929
6	7352.29174426206	7305.54146759378	7261.59046610285	7220.48985739046	7182.28857569873	7147.03311235852	7114.76725932089	7085.53185866005	7059.36456109396	7036.29959661939	7016.36756027796	6999.59521608513	6986.0053219074	6975.61647791411	6968.44300089552	6964.49482640674	6963.77744029042	6966.29184066213	6972.0345309782	6980.99754430209	6993.16849835925	7008.53068052115	7027.06316135402	7048.74093494735	7073.53508387354	7101.41296630725	7132.33842254614	7166.2719980363	7203.17117986263	7242.9906436053	7285.68250754525	7331.19659118101	7379.48067527214	7430.48076070989	7484.1413237727	7540.40556558526	7599.21565381407	7660.51295496535	7724.23825587703	7790.3319733014	7858.73435072365	7929.38564181219	7134.78571623053	7086.60073327501	7041.28329052128	6998.88908971175	6959.47155256424	6923.08152342477	6889.76697408367
7	5347.94347393759	5202.80345327094	5057.94885931548	4913.40493656916	4769.1999323904	4625.36554627374	4481.93746000018	4338.95596557292	4196.46671190282	4054.5215962151	3913.17983247994	3772.50923731214	3632.587783792	3493.50548667173	3355.36669842712	3218.29291604882	3082.42622346954	2947.93352533984	2815.0117643711	2683.89435602729	2554.85911785917	2428.23800870491	2304.42900926417	2183.91043945402	2067.25786329781	1955.16338349787	1848.45642522159	1748.12384363744	1655.32513615717	1571.39560806845	1497.8269341472	1436.21217415835	1388.14401654314	1355.06484311731	1338.08675516536	1337.82290178834	1354.28305226236	1386.87186561334	1434.49052785077	1495.70421348	1568.92244257363	1652.5503575561	5295.16616173269	5148.53864133495	5002.112962285	4855.90738367331	4709.94240254652	4564.24110197541	4418.82956491681
8	7148.17342182434	7091.88352619235	7038.34202085762	6987.61208346178	6939.75537236096	6894.831716607	6852.89879870731	6814.01183321497	6778.22324461612	6745.58234827746	6716.13503837982	6689.92348707667	6666.98585906187	6647.35604580674	6631.06342356313	6618.13263902239	6608.58342618544	6602.43045755017	6599.68323220644	6600.34600281803	6604.41774277704	6611.89215414284	6622.75771621339	6636.9977738472	6654.59066397996	6675.50987812211	6699.72425801192	6727.19822114268	6757.89201248347	6791.76197837363	6828.76085846117	6868.83809140033	6911.94013011755	6958.01076252409	7006.99143378335	7058.82156648221	7113.43887542219	7170.7796740604	7230.77917005181	7293.37174774089	7358.49123584541	7426.07115895488	6936.34551247828	6878.32234827033	6823.10525533853	6770.76288645598	6721.36240238688	6674.96912084839	6631.6461549727
9	8393.63571073595	8320.41122495326	8249.2656117601	8180.25311268523	8113.42816046777	8048.84524113453	7986.55874514237	7926.62280777203	7869.09113919168	7814.01684476869	7761.45223633614	7711.44863541786	7664.05616952184	7619.32356286568	7577.29792306059	7538.02452550552	7501.5465973719	7467.9051032462	7437.13853459158	7409.2827053256	7384.37055579259	7362.43196750469	7343.49359093349	7327.57868856493	7314.70699530517	7304.89459816292	7298.15383685549	7294.49322678145	7293.91740546475	7296.42710324128	7302.01913864229	7310.68643851481	7322.41808260308	7337.19937193735	7355.01192002052	7375.83376552702	7399.63950491401	7426.40044312345	7456.08476034816	7488.65769268922	7524.08172443425	7562.31678962033	8194.52266365286	8119.50276041701	8046.58101981608	7975.81499166436	7907.26255380138	7840.98176563199	7777.03070869043
10	7844.71921897647	7785.63204465658	7729.0058050243	7674.89497143221	7623.35310739575	7574.43265641929	7528.18472291436	7484.6588477418	7443.90278018679	7405.96224833461	7370.88072998617	7338.6992264738	7309.45604177455	7283.1865694662	7259.92309006624	7239.69458131384	7222.52654385807	7208.44084471489	7197.45558067149	7189.58496359232	7184.83922928311	7183.22457128498	7184.74310058016	7189.39283181267	7197.1676962405	7208.05758123632	7222.04839570783	7239.12216048074	7259.25712230175	7282.42788978255	7308.60558936962	7337.7580391377	7369.84993807425	7404.84306838359	7442.69650824841	7483.36685250763	7526.80843873314	7572.97357623549	7621.81277572225	7673.27497739563	7727.30777555126	7783.85763784607	7634.6293853985	7573.90343410467	7515.68215550228	7460.02419249139	7406.98732948794	7356.62825637143	7309.00232331959
11	5104.44001722101	5008.82194024914	4915.92358835233	4825.90202776456	4738.92120575243	4655.15157269001	4574.76953438917	4497.95671149508	4424.89898436103	4355.78530494391	4290.80626238842	4230.15239649176	4174.01226295994	4122.57026656223	4076.00429240733	4034.48318106364	3998.16410898982	3967.18995059661	3941.68671045224	3921.76112227077	3907.49851368994	3898.96103165207	3896.18631173105	3899.18665655096	3907.94876463601	3922.43402352559	3942.57935218744	3968.29855040499	3999.48408916472	4036.00925807462	4077.73057478201	4124.49035726873	4176.11936267673	4232.43940451326	4293.26587248559	4358.41009408524	4427.68149283718	4500.8895135513	4577.84529902081	4658.36311462524	4742.26152705717	4829.3643506865	4931.08558973064	4832.03840265939	4735.6734771091	4642.1578564609	4551.66716404715	4464.38534466871	4380.50421350875
12	4867.53818932824	4776.57339393286	4688.645531188	4603.92860642556	4522.60306410327	4444.85505997775	4370.87550719627	4300.85887480852	4235.00172243081	4173.50096242638	4116.55185126256	4064.3457248701	4017.06750811601	3974.89304568091	3937.98631927499	3906.49663295902	3880.55586252495	3860.27587451413	3845.74622392567	3837.03223554803	3834.1735616328	3837.18328870142	3846.04763981662	3860.72628797667	3881.15326415407	3907.2384129061	3938.86932215056	3975.91363398217	4018.2216313985	4065.62899185208	4117.9596022759	4175.02833987473	4236.64373740951	4302.61046841192	4372.73160555493	4446.81062242589	4524.65312431589	4606.06830661476	4690.87014968134	4778.87836665311	4869.91912576347	4963.82557165437	4688.47076081321	4593.96169613843	4502.4691215403	4414.18060907285	4329.29218727887	4248.00769424483	4170.53785885265
13	4338.77669980616	4263.12444253	4191.47885091641	4124.04874926531	4061.0441266265	4002.67396797865	3949.14377718759	3900.65282168296	3857.39114961099	3819.53645228227	3787.2508661212	3760.67782706102	3739.93910356175	3725.13214008813	3716.32783904495	3713.56889484477	3716.86876949001	3726.21136622787	3741.55141957585	3762.81557987973	3789.90413260802	3822.69326049427	3861.03773312397	3904.7738952073	3953.7228218537	4007.69351556107	4066.4860334906	4129.89445261303	4197.70960192994	4269.72151290575	4345.72155995552	4425.50428073184	4508.86888078172	4595.62043826589	4685.57083228191	4778.53942321691	4874.35351583492	4972.8486362044	5073.86865252236	5177.26576781844	5282.90040994233	5390.64104121517	4143.58641090117	4064.30259351979	3989.08773406369	3918.17616751855	3851.80557149648	3790.21450484985	3733.63950806455
14	6972.49694919318	6927.63307558332	6885.74644621792	6846.89170219315	6811.12073081841	6778.48235272824	6749.02201588949	6722.78150053424	6699.79863914501	6680.10705561619	6663.73592754916	6650.70977550007	6641.048282609	6634.76614766037	6631.87297409422	6632.37319690811	6636.26604874871	6643.54556578342	6654.20063325674	6668.21506992561	6685.56774986669	6706.23275956203	6730.17958756771	6757.37334358046	6787.77500335863	6821.34167565199	6858.02688707475	6897.78088081525	6940.55092508712	6986.28162728412	7034.91525007936	7086.39202584145	7140.65046617032	7197.62766362297	7257.25958308504	7319.48134066951	7384.22746836346	7451.43216305831	7521.02951893876	7592.95374256761	7667.13935028922	7743.52134785619	6754.06803505692	6707.74342048522	6664.47494584449	6624.32249731058	6587.34305534253	6553.59033240442	6523.11441698079
15	7248.38759566791	7193.31710568125	7140.97451226922	7091.42022044788	7044.71307131924	7000.91004995401	6960.06598775926	6922.23326221426	6887.46149717568	6855.79726725907	6827.28380986926	6801.96074873284	6779.86383271463	6761.02469371585	6745.4706273141	6733.22439956507	6724.30408308971	6718.72292514186	6716.48924988183	6717.6063965326	6722.07269446502	6729.88147566968	6741.02112438647	6755.47516302628	6773.22237292087	6794.23694786518	6818.48867788062	6845.94316021768	6876.56203428747	6910.30323688958	6947.12127402762	6986.96750545	7029.79043814514	7075.53602507468	7124.14796560895	7175.56800438102	7229.73622554512	7286.59133973231	7346.07096136403	7408.1118743118	7472.65028427406	7539.62205654866	7035.75403223637	6979.00591927639	6925.04369402448	6873.93296670126	6825.73779315598	6780.52034395583	6738.34056518016
16	5290.97186254623	5192.77169089722	5097.09628765144	5004.09047137457	4913.90582674297	4826.70049316887	4742.63881986564	4661.89086625705	4584.63172679303	4511.04066042313	4441.30000764515	4375.59388244129	4314.1066327134	4257.02107124131	4204.516489653	4156.76648017685	4113.93660352964	4076.18195535869	4043.64469713559	4016.45162902873	3994.71189050332	3978.5148782006	3967.92846862643	3962.99762507475	3963.7434539416	3970.16275599546	3982.22809462543	3999.88837772246	4023.06992469072	4051.67796742557	4085.5985158323	4124.70050567128	4168.83814010971	4217.85333593154	4271.57819037215	4329.83739388781	4392.45052636679	4459.23418802596	4530.00393032423	4604.57596547256	4682.76864502803	4764.40370790261	5120.94883391481	5019.42350073703	4920.37861510982	4823.96696385926	4730.34955757307	4639.69554187989	4552.18196274073
17	8084.92229123044	8028.39419161319	7974.28841875988	7922.65460083268	7873.54137040861	7826.99617655938	7783.06509243598	7741.79261975045	7703.22149169909	7667.39247606557	7634.34418026397	7604.11286030671	7576.73223564538	7552.23331193442	7530.6442137396	7511.9900291988	7496.29266854229	7483.57073828459	7473.83943272438	7467.11044421977	7463.39189343418	7462.68828054096	7465.00045805973	7470.32562569485	7478.65734725864	7489.98558945414	7504.29678194315	7521.57389789028	7541.79655387869	7564.94112782309	7590.98089336786	7619.88616897967	7651.62447991163	7686.16073105551	7723.45738865133	7763.47466883458	7806.17073100607	7851.50187405086	7899.42273355734	7949.88647826133	8002.84500410038	8058.2491243858	7873.07970777538	7815.01948708776	7759.42605471307	7706.35279688066	7655.85212617089	7607.97527217387	7562.77206602162
18	5856.60305097944	5765.52288321099	5676.94697812916	5590.99435912112	5507.78784182027	5427.45372645705	5350.12140523085	5275.92287700782	5204.99216262937	5137.46461569236	5073.47612564171	5013.16221290755	4956.65701898721	4904.09219839124	4855.59572372256	4811.29061994998	4771.29364873509	4735.71396842787	4704.65179949437	4678.19712855944	4656.42848632556	4639.41183538037	4627.19960274975	4619.82988913292	4617.3258820166	4619.69549346506	4626.93123563787	4639.01033860214	4655.89510613879	4677.53349666385	4703.85990871417	4734.79614392687	4770.25251570513	4810.12906874297	4854.31687342697	4902.69935980227	4955.15365784682	5011.55191417063	5071.76255943282	5135.65150544155	5203.08325579044	5273.92191857992	5676.99759294019	5582.98820069532	5491.46891562425	5402.56628619604	5316.41158353173	5233.14052912247	5152.89292464792
19	2810.46979573676	2678.18060126628	2547.85806437429	2419.81995659526	2294.4487467391	2172.20625250274	2053.65125528325	1939.46009914035	1830.44967067581	1727.60094943666	1632.07922816267	1545.24389543522	1468.63654749185	1403.93249258642	1352.84075252741	1316.9465754166	1297.51184431639	1295.27765849987	1310.33200445261	1342.0932285013	1389.41607479097	1450.77853119483	1524.48620428484	1608.84323360451	1702.26714599524	1803.34934084288	1910.87487205781	2023.81699541568	2141.31880110278	2262.67003950957	2387.28375568524	2514.67498403528	2644.44235013882	2776.25267830078	2909.82835353378	3044.93705730529	3181.38347917226	3319.00263977156	3457.65451234334	3597.21968376624	3737.59584525439	3878.69494472993	2712.2422746748	2574.91155821809	2439.07757148375	2305.0049366022	2173.01969773609	2043.52635086436	1917.02993652982
20	7811.74190803617	7732.92555278675	7656.23806729192	7581.74405082053	7509.50878101902	7439.59805252828	7372.07799776348	7307.01488967893	7244.47492657288	7184.52399929339	7127.22744144021	7072.6497635988	7020.854372931	6971.90327989247	6925.85679416633	6882.77321239781	6842.70850059812	6805.715974522	6771.84598159089	6741.14558823381	6713.6582766744	6689.42365536411	6668.47718724078	6650.84993992272	6636.56836179326	6625.65408762986	6618.12377701337	6613.98898831576	6613.2560904613	6615.92621400925	6621.99524245933	6631.45384390437	6644.28754248425	6660.47682837416	6679.99730434818	6702.81986641388	6728.91091542832	6758.23259622181	6790.74306038498	6826.39674867664	6865.14468887345	6906.93480486427	7617.97582992471	7537.13357950586	7458.43329284751	7381.94347790282	7307.73354581067	7235.87364322166	7166.43446375567
21	8325.03768724146	8254.6345946963	8186.37586233278	8120.31556629538	8056.5077857907	7995.00645266701	7935.86519059394	7879.13714424292	7824.87479910293	7773.12979274747	7723.9527184946	7677.39292270165	7633.49829704014	7592.31506733143	7553.88758068851	7518.25809287351	7485.46655792204	7455.55042218892	7428.54442506196	7404.48040862762	7383.3871385477	7365.29013840328	7350.2115396313	7338.16994904634	7329.1803357588	7323.25393908442	7320.39819871835	7320.61670820836	7323.90919239436	7330.27150913063	7339.69567529375	7352.16991666321	7367.67874097468	7386.20303309663	7407.72017095709	7432.20416064052	7459.62578879456	7489.95279033142	7523.15002928211	7559.17969054054	7598.00148024533	7639.57283248483	8123.49749577665	8051.3323248113	7981.3351315538	7913.56344491946	7848.0749198933	7784.92717606898	7724.17762367185
22	7701.31739322158	7637.29896174037	7575.71112144317	7516.61361816401	7460.06563635051	7406.12557530397	7354.85081428165	7306.29746781253	7260.52013292194	7217.57163023786	7177.50274115448	7140.36194359579	7106.19514905176	7075.0454438007	7046.95283735183	7021.95402124317	7000.08214134637	6981.36658680083	6965.83279856233	6953.5021004029	6944.39155488879	6938.51384659659	6935.87719439551	6936.48529419487	6940.33729309284	6947.42779535676	6957.74690010922	6971.28027013021	6988.00923066884	7007.91089666168	7030.95832640505	7057.12069927792	7086.3635148864	7118.64881072783	7153.93539530761	7192.17909359808	7233.33300166309	7277.34774735137	7324.17175407493	7373.75150482041	7426.03180378741	7480.95603323717	7494.80560767516	7429.00785064419	7365.67864390373	7304.88219054945	7246.6822368951	7191.14182584736	7138.32303615899
23	7590.40421768576	7538.14532261554	7488.52798114341	7441.6050315993	7397.42774691056	7356.04559512876	7317.50599773704	7281.8540879836	7249.13247173922	7219.38099350711	7192.63651023832	7168.93267577634	7148.2997386511	7130.76435592768	7116.34942567568	7105.07394044714	7096.95286390537	7091.99703243871	7090.21308326261	7091.6034101159	7096.16614722264	7103.89518179301	7114.78019485751	7128.80672978964	7145.95628747563	7166.20644669249	7189.53100786141	7215.9001580973	7245.28065519485	7277.6360279738	7312.92679035233	7351.1106663329	7392.14282319395	7435.97611013719	7482.56129976728	7531.8473299196	7583.7815435201	7638.30992436505	7695.37732691711	7754.9276984861	7816.90429236694	7881.24987076667	7375.97322997388	7322.18412611793	7271.09326953575	7222.75791936888	7177.23374701564	7134.57456522527	7094.83205327739
24	7149.89780082215	7096.03186188628	7044.9496501843	6996.71213702034	6951.3785430664	6909.00603094552	6869.64939340035	6833.36074028034	6800.18918790309	6770.18055458705	6743.37706628252	6719.8170764053	6699.53480388942	6682.56009345299	6668.91820182166	6658.62961339981	6651.70988845586	6648.16954640825	6648.01398623991	6651.24344544381	6657.85299820565	6667.83259288102	6681.16712809158	6697.83656609615	6717.81608147809	6741.0762426185	6767.58322289603	6797.29903819252	6830.18180696561	6866.18602890457	6905.26287816998	6947.36050709102	6992.42435640605	7040.39746820915	7091.22079802899	7144.83352277244	7201.17334158691	7260.17676704485	7321.77940445979	7385.91621750928	7452.52177871658	7521.53050370007	6936.52617124463	6880.99015405146	6828.29945224323	6778.52041764458	6731.71764328213	6687.95361368906	6647.28834806795
25	7539.30862456184	7489.72296885379	7442.83168331737	7398.68599714854	7357.33533318114	7318.82706637624	7283.20628242674	7250.51553887265	7220.79463138519	7194.08036791707	7170.40635345196	7149.80278814459	7132.29628151001	7117.90968524152	7106.66194703355	7098.56798753701	7093.63860230267	7091.88039017729	7093.29570927139	7097.88266117867	7105.63510367877	7116.5426917468	7130.59094622288	7147.76134907522	7168.03146382174	7191.37507931384	7217.76237475721	7247.16010362277	7279.53179391759	7314.8379620982	7353.0363379266	7394.08209746044	7437.9281014958	7484.52513684532	7533.82215791371	7585.7665263312	7640.3042464888	7697.38019508897	7756.93834309083	7818.92196860804	7883.2738596188	7949.93650554737	7323.32931224486	7272.27119730185	7223.96858993748	7178.47711422601	7135.85053376626	7096.14047710355	7059.39616192755
26	7112.43150913334	7073.50668842279	7037.56559523471	7004.65415850595	6974.81526567677	6948.08850240881	6924.50990477177	6904.11172724051	6886.92222985533	6872.96548768419	6862.26122547447	6854.8246801308	6850.66649319025	6849.7926350667	6852.20436230667	6857.8982085692	6866.86600948829	6879.09496098948	6894.56771010376	6913.26247678859	6935.15320476704	6960.20973901051	6988.3980271081	7019.68034146873	7054.01551914347	7091.35921590647	7131.6641711837	7174.88048045597	7220.95587189895	7269.83598410177	7321.46464202011	7375.78412846509	7432.73544879787	7492.25858674463	7554.29274956982	7618.77660116581	7685.64848190813	7754.84661441885	7826.30929465137	7899.97506797334	7975.78289011966	8053.67227311462	6891.15987895593	6850.97801592159	6813.86327838322	6779.86603723911	6749.03340440897	6721.40893037141	6697.03231508141
27	6811.31094713575	6705.9117615577	6602.23949257647	6500.37676670871	6400.40998134623	6302.42935523495	6206.52895380426	6112.8066842815	6021.36425509819	5932.30709370727	5845.74421641664	5761.78804380431	5680.55415500113	5602.16097432918	5526.72938408523	5454.3822579385	5385.24391041994	5319.439459372	5257.09410009671	5198.33229226674	5143.27686329624	5092.04803515913	5044.76238492612	5001.53175302443	4962.46211680952	4927.6524505245	4897.19359568801	4871.16716837344	4849.64453119339	4832.68585816502	4820.33931964991	4812.64041223703	4809.61145483477	4811.26126743467	4817.58504321346	4828.56441830404	4844.16773686247	4864.35050258792	4889.05600184817	4918.21607845548	4951.75203615268	4989.57564214669	6650.86500290721	6542.88178433903	6436.58424918021	6332.05729173433	6229.39004163352	6128.67596074539	6030.01291614166
28	7730.11000148947	7665.68605058902	7603.67689605892	7544.14208346413	7487.14063803365	7432.73084500186	7380.97001871273	7331.91426179971	7285.61821604221	7242.134806796	7201.51498311353	7163.80745599083	7129.05843736054	7097.31138265726	7068.60673992833	7042.98170857969	7020.47001085287	7001.10167912504	6984.90286201856	6971.89565215037	6962.09793807455	6955.52328271645	6952.18083019284	6952.0752424883	6955.20666701622	6961.57073560159	6971.1585948711	6983.95696758341	6999.94824391232	7019.11060120696	7041.41815039117	7066.84110671001	7095.34598229172	7126.895797714	7161.4503095836	7198.96625105999	7239.39758220676	7282.6957470918	7328.80993465059	7377.6873404751	7429.27342688686	7483.51217885853	7523.89919428185	7457.69413372466	7393.94091054177	7332.7034765436	7274.04537043371	7218.02947605789	7164.7177664753
29	8176.98326171661	8092.62759769764	8010.19384049464	7929.74192797142	7851.33278372679	7775.02821036979	7700.89076782095	7628.98363600555	7559.37046145504	7492.11518753202	7427.28186805702	7364.93446450822	7305.13662705879	7247.9514601083	7193.44127318235	7141.66731848693	7092.68951665777	7046.5661726853	7003.35368426133	6963.10624522051	6925.87554697115	6891.71048118834	6860.65684722809	6832.75706789256	6808.04991731892	6786.57026480024	6768.34883822445	6753.41201076735	6741.78161415204	6733.47478149935	6728.50382237421	6726.87613211057	6728.5941369806	6733.65527615406	6742.05202073794	6753.77192959554	6768.79774096092	6787.10749829852	6808.67470828598	6833.46852830851	6861.45398045236	6892.59218862508	7988.80196803254	7902.43785462921	7817.99903622162	7735.54856081216	7655.1506755382	7576.87072054782	7500.77500587842
30	7641.47647541875	7585.57584412714	7532.2491166808	7481.5513318134	7433.53627901787	7388.25626237222	7345.76185916414	7306.10167536031	7269.32210015953	7235.46706212569	7204.57778946104	7176.69257720533	7151.84656414323	7130.07152225016	7111.39566145515	7095.84345241059	7083.43546977509	7074.18825829526	7068.11422368758	7065.22154998459	7065.51414460352	7068.99161201547	7075.64925641795	7085.47811336019	7098.46500983545	7114.59265191824	7133.83973856369	7156.18109987204	7181.58785776076	7210.02760668494	7241.46461190498	7275.86002254364	7313.17209668043	7353.35643563707	7396.36622465538	7442.15247725595	7490.66428069556	7541.84904007246	7595.65271890544	7652.02007413377	7710.8948838297	7772.22016606476	7429.30175633794	7371.79241185597	7316.90780411511	7264.70742273832	7215.24952691564	7168.59088014675	7124.78647762975
31	7429.46589232995	7365.54628781665	7304.14940634808	7245.33938074423	7189.17969546438	7135.73292695018	7085.06047083939	7037.22225780327	6992.2764601761	6950.27919186831	6911.28420439092	6875.34258218235	6842.50244065566	6812.80863065616	6786.3024531045	6763.02138778135	6742.99884010597	6726.26390972412	6712.84118449923	6702.75056322827	6696.00710997722	6692.62094252465	6692.59715680185	6695.93578864168	6702.63181350456	6712.67518420358	6726.05090593782	6742.73914735688	6762.71538575705	6785.95058393291	6812.41139581331	6842.06039752769	6874.85634034396	6910.75442167384	6949.70657023266	6991.66174148531	7036.56621951969	7084.36392171937	7134.99670275525	7188.40465476205	7244.52640081934	7303.29937925567	7222.93794787197	7157.17415975915	7093.97413546227	7033.40698689487	6975.54129649648	6920.44482978643	6868.18423109434
32	6624.42835459378	6489.65873890844	6355.57301670174	6222.21540085032	6089.63372620428	5957.87979442929	5827.00975382748	5697.0845173927	5568.17022244816	5440.33873529867	5313.66820418647	5188.24366373877	5064.15769355506	4941.51113292424	4820.41385247431	4700.98558199963	4583.35679125158	4467.66961741424	4354.07882857853	4242.75280699797	4133.87452854754	4027.64250584999	3924.27165124014	3823.99400250372	3727.05923890036	3633.73489814692	3544.30618744359	3459.07526534643	3378.35985840654	3302.49107115579	3231.81025399449	3166.66481667701	3107.40291965786	3054.36704565555	3007.8865494939	2968.26940155765	2935.79346793306	2910.69779142911	2893.17442962325	2883.3614459401	2881.33761925749	2887.11932986304	6527.66126564388	6390.85145988158	6254.64798643561	6119.0913340874	5984.22545900879	5850.09813612298	5716.7613496613
33	8511.26891682159	8440.80762429264	8372.44204352568	8306.22392186107	8242.20501771366	8180.43696350829	8120.97111925876	8063.8584171446	8009.14919761131	7956.89303770298	7907.13857240712	7859.93331008689	7815.32344312898	7773.353655171	7734.06692639342	7697.50433851177	7663.70488124456	7632.70526210201	7604.53972146238	7579.23985491875	7556.83444488123	7537.3493034455	7520.80712841594	7507.22737429665	7496.62613992189	7489.01607422343	7484.40630137221	7482.80236635096	7484.20620169835	7488.61611587847	7496.02680346426	7506.42937696152	7519.81141985089	7536.15706011372	7555.44706321433	7577.65894330939	7602.76709119451	7630.74291733857	7661.55500820885	7695.16929396581	7731.54922557526	7770.65595930611	8309.74165193865	8237.55679558558	8167.49014156676	8099.59666145244	8033.93145087335	7970.54958267801	7909.5059489222
34	4870.22530791423	4811.19264176086	4756.16156177663	4705.27247315315	4658.66111354164	4616.45705864393	4578.78218056772	4545.74909328863	4517.45962466047	4494.00335792194	4475.45628744626	4461.87963305959	4453.3188543167	4449.80290077405	4451.34372661603	4457.93608841956	4469.55763399304	4486.16927878693	4507.71585522594	4534.12701014864	4565.31831705428	4601.19256356938	4641.64117066605	4686.54569875839	4735.77939678315	4789.20875328677	4846.69501302265	4908.09562814709	4973.26561928322	5042.0588278904	5114.32904758606	5189.93102739486	5268.72134490986	5350.55915120657	5435.30679261614	5522.83031680265	5612.99987222134	5705.69001102966	5800.77990595851	5898.15349170914	5997.6995410869	6099.31168555492	4660.97888498088	4599.26131699888	4541.6630439656	4488.34265568825	4439.45429437642	4395.14585831843	4355.55712245415
35	7171.09776593615	7124.05155202534	7079.87257013094	7038.61481036461	7000.32992323394	6965.06693187986	6932.87194768765	6903.78789263685	6877.85423195124	6855.10672064501	6835.57716750279	6819.29321999752	6806.27817339888	6796.55080706524	6790.12525056137	6787.01088178978	6787.21225885046	6790.7290867603	6797.55621960969	6807.68369812075	6821.09682195285	6837.77625556151	6857.69816583299	6880.8343892384	6907.15262582352	6936.61665702822	6969.18658399694	7004.81908291508	7043.4676738124	7085.08299919661	7129.61310905421	7177.0037487722	7227.19864683217	7280.13979930511	7335.76774849475	7394.02185336595	7454.84054973858	7518.16159853952	7583.92232075373	7652.05981800965	7722.51117806256	7795.2136646752	6953.77853121598	6905.25189210508	6859.66393049026	6817.07360226586	6777.53741942631	6741.10911930074	6707.83933606694
36	4478.26538683712	4388.7377703196	4302.58012869801	4219.99887638144	4141.20797292246	4066.42774912405	3995.88338271191	3929.80299546186	3868.41535561203	3811.94718607775	3760.62010057452	3714.6472157834	3674.2295165216	3639.55208066898	3610.78029810496	3588.05623979161	3571.49534566097	3561.18360010869	3557.17534972682	3559.49188918172	3568.12089971771	3583.01677448535	3604.10181083754	3631.2681978773	3664.38068332235	3703.27977137487	3747.78528509721	3797.70012331888	3852.81405150385	3912.9073857675	3977.75445560267	4047.12676028921	4120.79576343363	4198.53529689908	4280.12356830739	4365.34478431231	4453.99041502746	4545.86013353346	4640.76246918564	4738.51521495735	4838.94562840018	4941.89046338257	4297.80915218215	4204.44079726501	4114.42578013254	4027.98892204427	3945.36540581041	3866.79968293773	3792.54394357354
37	7824.12580403135	7743.3701044836	7664.70053761588	7588.18198689834	7513.8801680547	7441.86147896214	7372.19283136702	7304.94146398566	7240.17473685533	7177.95990701689	7118.36388588464	7061.45297906637	7007.29260968834	6955.94702672442	6907.47900017789	6861.94950547962	6819.41739975809	6779.93909316384	6743.56821870901	6710.35530447306	6680.34745223932	6653.5880268822	6630.11636087791	6609.96747833007	6593.17184280868	6579.75513309442	6569.73805053078	6563.13616132753	6559.95977656011	6560.21387200481	6563.89804927051	6571.00653890965	6581.52824547118	6595.44683367724	6612.7408541502	6633.38390648376	6657.34483678033	6684.58796629646	6715.07334739151	6748.75704265917	6785.59142294571	6825.52547982894	7632.28597591841	7549.47853177019	7468.76701546759	7390.22009869991	7313.90752124276	7239.89993698364	7168.26873882234
38	4974.55805872386	4914.28204527087	4857.89318837509	4805.52832757626	4757.3203437364	4713.39678650048	4673.87844828614	4638.87791389278	4608.49811965758	4582.83095979349	4561.95597978009	4545.93919725131	4534.83208917228	4528.67078038276	4527.47546270767	4531.25006614614	4539.98219453359	4553.64332810632	4572.18928531044	4595.56092658885	4623.68507442277	4656.47561714103	4693.83475921131	4735.65437808591	4781.8174472377	4832.19948645041	4886.6700035018	4945.09389571865	5007.33278502143	5073.24626550821	5142.69304830973	5215.53199355987	5291.62302423487	5370.82792066816	5453.01099799924	5538.03967150899	5625.78491680417	5716.12163316236	5808.92891918017	5904.09027023245	6001.49370723813	6101.03184592262	4766.14656805732	4703.20036531181	4644.24937749854	4589.44756159029	4538.94520751412	4492.88730206661	4451.41180496307
39	4853.60895941751	4708.5555668156	4563.82401651933	4419.44592849475	4275.45711113406	4131.89826067048	3988.81580134311	3846.2628993181	3704.30069208355	3562.99978630314	3422.44209156195	3282.72307636472	3143.95455678722	3006.2681595748	2869.81964110023	2734.79429403236	2601.4137352479	2469.94444193372	2340.70848324876	2214.09697029835	2090.58678777708	1970.76111529688	1855.33397610552	1745.17835340889	1641.35594570189	1545.14391845851	1458.04960476434	1381.79814159517	1318.27238885438	1269.38434339178	1236.87091655037	1222.03979071303	1225.53309578681	1247.19686519468	1286.11321629349	1340.78071383195	1409.367650019	1489.95300466982	1580.7027779398	1679.97057149547	1786.33689511334	1898.60907440981	4800.89354723797	4654.19761419161	4507.72121067388	4361.48645481731	4215.51849469313	4069.84603686491	3924.5019874684
40	8244.04043072355	8174.31865048551	8106.77407189851	8041.46155762499	7978.43592376186	7917.75178148327	7859.4633680447	7803.6243676198	7750.28772272002	7699.50543709148	7651.32837116836	7605.8060314396	7562.98635520883	7522.91549248258	7485.63758685518	7451.19455746406	7419.62588419213	7390.96839841046	7365.25608162509	7342.51987442145	7322.78749803157	7306.08329086507	7292.42806213976	7281.83896461667	7274.32938822398	7269.90887610117	7268.58306425014	7270.35364570548	7275.21835974657	7283.17100629734	7294.20148532944	7308.29586065127	7325.43644717638	7345.60192040305	7368.76744652779	7394.9048314071	7423.98268631487	7455.96660832108	7490.81937298214	7528.50113697365	7568.96964828795	7612.180461638	8041.9447621465	7970.45539226008	7901.1682938	7834.14189929423	7769.43471778597	7707.10516432242	7647.21137659138
41	8658.28046221064	8586.15346223067	8516.0589257328	8448.04744369904	8382.16972092036	8318.47645212101	8257.0181890026	8197.84519843022	8141.00731212864	8086.55376842842	8034.53304667189	7984.9926951291	7937.97915336517	7893.53757019435	7851.71161847237	7812.5433081696	7776.07279924556	7742.33821601013	7711.37546471062	7683.21805620232	7657.89693553764	7635.44032038626	7615.87355014351	7599.21894750493	7585.4956942269	7574.71972266019	7566.90362442034	7562.05657743608	7560.1842923377	7561.2889789056	7565.36933305953	7572.42054453742	7582.43432518108	7595.39895743937	7611.29936241278	7630.11718654966	7651.83090582258	7676.41594604674	7703.84481779932	7734.08726426685	7767.11042025462	7802.87898048772	8458.15197756125	8384.30357803848	8312.50718521578	8242.81641929571	8175.28512912606	8109.96726042441	8046.91671326082
42	4245.79729299356	4164.57653708326	4087.25079019128	4014.04515660333	3945.1889974036	3880.91382793189	3821.45080604922	3767.02781976677	3717.86620729249	3674.17717106429	3636.15797814106	3603.98806993182	3577.82523091821	3557.80198526252	3544.02239810094	3536.55945216347	3535.45314884454	3540.70944659313	3552.30010151588	3570.16342003916	3594.20587736001	3624.30450436904	3660.30990497159	3702.04973885642	3749.33249338612	3801.95137152158	3859.68813835277	3922.31679338698	3989.60696541482	4061.32695774399	4137.24640133436	4217.13849919827	4300.78186680893	4387.9619892081	4478.47232658395	4572.11510677401	4668.70184607874	4768.05364000242	4870.00126372196	4974.38511895696	5081.05506003147	5189.87012773674	4056.25722990752	3971.16183043104	3889.99331982179	3813.00248485609	3740.44730577074	3672.59068253284	3609.69760119437
43	8085.08619770925	8015.00934022797	7947.14718135082	7881.55692859591	7818.29576147471	7757.4206607349	7698.98822572326	7643.05448041467	7589.67466890485	7538.90304139513	7490.79263187815	7445.39502904446	7402.76014211528	7362.93596355047	7325.9683307692	7291.90068925586	7260.7738595099	7232.6258104755	7207.4914421154	7185.40237985387	7166.38678352302	7150.46917342298	7137.67027590085	7128.00689065988	7121.49178174443	7118.13359385571	7117.93679522769	7120.90164797015	7127.02420633071	7136.29634288624	7148.70580228981	7164.23628171279	7182.86753678537	7204.57551144439	7229.33248975864	7257.10726757776	7287.86534158345	7321.56911319104	7358.17810464493	7397.64918459429	7439.93680048562	7484.99321511655	7883.32033261563	7811.43368276877	7741.78729751853	7674.4421690339	7609.45939720556	7546.90000567382	7486.82474348164
44	7426.08307427765	7380.55643752529	7337.81537902177	7297.90884112798	7260.88356041318	7226.78382200604	7195.65121790962	7167.52441204501	7142.43891484636	7120.42687028114	7101.51685806331	7085.73371383037	7073.09836979978	7063.62771824859	7057.33449984873	7054.22721855985	7054.3100844069	7057.5829850187	7064.04148638919	7073.67686284801	7086.47615575543	7102.42226002501	7121.49403712711	7143.66645284587	7168.91073773962	7197.19456797701	7228.48226396622	7262.73500405148	7299.91105049728	7339.96598484715	7382.85294989076	7428.52289544582	7476.92482535684	7528.00604325835	7581.71239483844	7637.98850458449	7696.77800522358	7758.02375831797	7821.66806473726	7887.65286397623	7955.91992151836	8026.41100368135	7207.92447292434	7161.01104560035	7116.95165490483	7075.7996153456	7037.60592886404	7002.41900336225	6970.28437457934
45	828.541454419226	724.495009478087	639.00212936018	580.321505192304	556.992821259797	573.347697263005	626.284908366899	707.641587528552	808.887552014619	923.504278631248	1047.11024201631	1176.87645513094	1310.97488449402	1448.20258607242	1587.74838631725	1729.05111884715	1871.71291343201	2015.4451901251	2160.03426451336	2305.31892776208	2451.17549736448	2597.50763317307	2744.23925984133	2891.30955648868	3038.66934906575	3186.27847178376	3334.10380940432	3482.11782530005	3630.2974412545	3778.62317517094	3927.07847046363	4075.64916935609	4224.32309552962	4373.08972059841	4521.93989551345	4670.86563262824	4819.85992770871	4968.91661356966	5118.03023903652	5267.19596824985	5416.4094964657	5565.66697925972	695.130937544615	567.114813755475	452.824466226084	365.375664240619	327.058631424734	354.194740669409	434.694230228407
46	8646.06900063868	8574.97682832934	8505.93696665349	8438.99978591562	8374.21570801654	8311.63507944025	8251.30803538859	8193.28435535053	8137.61331054979	8084.34350384292	8033.52270276732	7985.19766663657	7939.41396869325	7896.21581448538	7855.64585780209	7817.74501560874	7782.55228357361	7750.1045538521	7720.43643690481	7693.58008917363	7669.56504844578	7648.41807877211	7630.16302673814	7614.82069080291	7602.40870534262	7592.94144087706	7586.42992175012	7582.88176237518	7582.30112289228	7584.68868482674	7590.04164710323	7598.35374244122	7609.61527392964	7623.81317128383	7640.93106600892	7660.94938449573	7683.84545781204	7709.59364679596	7738.16548086855	7769.52980889274	7803.65296028996	7840.49891457273	8445.05180031211	8372.25293675422	8301.52733918495	8232.92843942538	8166.50983060336	8102.32513153827	8040.42784061596
47	4907.02477310103	4802.57132763173	4700.58600665515	4601.23292941645	4504.68626558124	4411.13029139536	4320.75928047362	4233.77718919065	4150.39709321457	4070.84032980578	3995.33530081522	3924.11589493048	3857.41949539676	3795.48455217779	3738.54771587416	3686.84055495172	3640.58590711576	3599.99394891706	3565.25810188518	3536.55092562732	3514.02017377765	3497.78520345668	3487.93392898607	3484.52049385192	3487.56380110716	3497.04699384134	3512.9179186386	3535.09054263685	3563.4472357256	3597.84178008608	3638.10293461509	3684.03836390804	3735.43874078917	3792.08184526539	3853.73650782376	3920.16627680777	3991.13272385519	4066.3983347138	4145.72896234285	4228.89584375621	4315.67720073844	4405.85945759757	4746.42969489323	4638.36121992646	4532.68275396756	4429.56535941727	4329.19204727762	4231.75808319517	4137.47112990262
48	7885.41252974293	7808.72369619927	7734.1850582387	7661.85937085603	7591.80988135523	7524.10016431545	7458.7939402304	7395.95487784596	7335.64638048656	7277.93135692482	7222.87197759918	7170.52941738493	7120.96358637315	7074.2328505242	7030.39374434245	6989.5006781326	6951.60564264243	6916.75791423164	6885.00376393318	6856.38617397886	6830.94456543996	6808.71454075585	6789.72764482613	6774.0111482309	6761.58785595293	6752.47594465815	6746.6888311662	6744.23507433878	6745.11831202967	6749.33723417012	6756.88559247469	6767.75224657196	6781.92124578835	6799.3719451948	6820.07915394226	6844.01331346393	6871.14070265022	6901.42366676974	6934.82086666754	6971.28754457419	7010.77580281666	7053.23489169758	7689.58331401097	7610.92158743219	7534.42638803303	7460.16436166859	7388.20284840796	7318.6097091623	7251.45313303438
49	8441.7177869777	8374.41064163942	8309.26745484571	8246.33951029097	8185.67789760484	8127.3333639722	8071.35615720419	8017.79586078388	7966.70122167294	7918.1199717533	7872.09864395745	7828.6823843318	7787.91476139347	7749.83757430597	7714.49066153665	7681.9117117514	7652.13607881741	7625.19660282551	7601.12343907709	7579.94389700983	7561.68229092646	7546.3598043916	7533.99436999462	7524.60056602629	7518.18953144138	7514.76890026781	7514.34275632256	7516.91160888886	7522.47238968062	7531.01847112523	7542.53970573859	7557.02248601467	7574.44982403684	7594.80144973038	7618.05392643291	7644.18078229994	7673.1526558613	7704.93745393426	7739.5005200036	7776.80481112987	7816.81108143665	7859.47807023613	8237.61397274844	8168.62529324369	8101.82769551499	8037.27580982571	7975.02416846377	7915.12704515355	7857.63828406805
50	4909.24653648961	4816.04766413887	4725.77473228671	4638.59857146542	4554.69700023086	4474.25423846565	4397.46010632936	4324.50898402169	4255.59851122933	4190.92801112945	4130.69663252209	4075.10121532652	4024.33389893679	3978.57950968202	3938.01278176252	3902.79548445965	3873.07354531718	3848.97427259159	3830.60378849082	3818.04478593912	3811.35471455501	3810.56448607728	3815.67776608865	3826.67088947688	3843.49340415209	3866.06921417529	3894.29826277809	3928.05867061236	3967.20922686258	4011.59212149407	4061.03580609494	4115.35787716298	4174.36788812996	4237.87001256005	4305.66549918	4377.5548777664	4453.33989208708	4532.82515111684	4615.81950213289	4702.13713873539	4791.59846357987	4884.03072987985	4732.92463881758	4636.18267891454	4542.33664157988	4451.56968228851	4364.07392750288	4280.04999862852	4199.70628430619
51	7049.8116803571	7010.23950017152	6973.67110767073	6940.15398482118	6909.73253425933	6882.44780611022	6858.33723722741	6837.43440642161	6819.7688092425	6805.36565570025	6794.24569403321	6786.42506337605	6781.91517770354	6780.72264298707	6782.84920895928	6788.29175629819	6797.04231946239	6809.08814477217	6824.41178276554	6842.99121327746	6864.80000116436	6889.80748016222	6917.97896196266	6949.27596727617	6983.65647546213	7021.07518916214	7061.48381030398	7104.83132390754	7151.06428623516	7200.12711396135	7251.96237133262	7306.51105247251	7363.7128563799	7423.5064524235	7485.82973448815	7550.62006228246	7617.81448860279	7687.34997168713	7759.16357207568	7833.19263364614	7909.37494875415	7987.64890757739	6828.83589582275	6787.97563449936	6750.20328964222	6715.57096626194	6684.12747250708	6655.91800197264	6630.9838292424
52	7717.10057093067	7640.38586239571	7565.86867476469	7493.6145653673	7423.68961351679	7356.16023985023	7291.09300749298	7228.5544050302	7168.61061168689	7111.32724535316	7056.76909442209	7004.99983486414	6956.08173427131	6910.07534504623	6867.03918930973	6827.02943847012	6790.09959079371	6756.30015059755	6725.6783129973	6698.27765830833	6674.13786031985	6653.29441270851	6635.77837775487	6621.61616133638	6610.82931789131	6603.43438866212	6599.4427759681	6598.86065575035	6601.68892993129	6607.92321943442	6617.55389801414	6630.56616625662	6646.9401644562	6666.65112237019	6689.66954323584	6715.96141894525	6745.4884727933	6778.20842591638	6814.07528329981	6853.03963511771	6895.04896916786	6940.04799022982	7521.33839077896	7442.60619285942	7366.08854385836	7291.85515973596	7219.97649897418	7150.52357254421	7083.56773228365
53	7926.08502344867	7865.08912073582	7806.50034523128	7750.37328700076	7696.76180093996	7645.7188045145	7597.29606766666	7551.54399620594	7508.51141027126	7468.24531965065	7430.79069786799	7396.19025723984	7364.48422713782	7335.71013787585	7309.90261267607	7287.09317021277	7267.31004021435	7250.57799451264	7236.91819582516	7226.3480663674	7218.88117814403	7214.52716653318	7213.2916684248	7215.17628582511	7220.17857548439	7228.29206471621	7239.50629313872	7253.80687973704	7271.17561424819	7291.59057150775	7315.02624713934	7341.45371263344	7370.84078770259	7403.1522276069	7438.34992300677	7476.39310988856	7517.23858704777	7560.84093868651	7607.15275974627	7656.12488172621	7707.70659687583	7761.84587884512	7717.3145120738	7654.65525361233	7594.44326316104	7536.73719559031	7481.59503620133	7429.07387689165	7379.22968223648
54	7363.34669152032	7319.52115745144	7278.5247929549	7240.40565585693	7205.20941218903	7172.97908807822	7143.75482746493	7117.57365850511	7094.4692716162	7074.47181208298	7057.60769003106	7043.89941049461	7033.36542604468	7026.02001418544	7021.87318138993	7020.93059527179	7023.19354596196	7028.65893729144	7037.31930793045	7049.16288214969	7064.17364938478	7082.33147137933	7103.61221524597	7127.98791041146	7155.42692713495	7185.8941740329	7219.35131181955	7255.75698040759	7295.0670364456	7337.23479833552	7382.21129593234	7429.94552213251	7480.38468383049	7533.47444984634	7589.15919368093	7647.38222921639	7708.08603769999	7771.21248464914	7836.70302555022	7904.49889947894	7974.54131001683	8046.77159304118	7144.33525115282	7099.15784582927	7056.88144573113	7017.55848127912	6981.23885977035	6947.96968013673	6917.79495323286
55	7467.19193763452	7404.88348553513	7345.11137999515	7287.93802690607	7233.4250485379	7181.63302674687	7132.62123473472	7086.44735920698	7043.16721515479	7002.83445582823	6965.50028067509	6931.2131444407	6900.01847073343	6871.958373599	6847.07139072596	6825.39223196143	6806.95154674493	6791.77571394485	6779.88665734804	6771.30168975081	6766.03338817609	6764.08950231537	6765.47289772867	6770.1815347614	6778.20848354811	6789.54197485999	6804.16548589418	6822.05785958778	6843.19345545612	6867.54232947239	6895.07044013905	6925.73987750981	6959.50911174157	6996.33325756824	7036.16435101688	7078.95163474911	7124.64184845404	7173.17952092195	7224.50726063884	7278.56604199176	7335.29548452273	7394.63412291798	7259.45927804271	7195.35222754828	7133.82478508391	7074.94425186186	7018.77724297079	6965.38940209194	6914.84510136977
56	7569.56273942343	7524.0836662698	7481.33729061336	7441.37070590659	7404.22892659706	7369.95466065203	7338.58808563266	7310.16663072775	7284.72476729611	7262.29381045766	7242.90173421085	7226.57300255826	7213.32841890709	7203.18499585831	7196.15584725177	7192.25010404428	7191.4728552733	7193.82511498191	7199.30381561545	7207.90182798903	7219.60800750934	7234.40726597595	7252.28066787903	7273.20554976617	7297.1556609633	7324.10132365953	7354.00961012987	7386.84453472648	7422.56725818633	7461.13630166627	7502.50776803997	7546.63556789711	7593.47164789914	7642.96621920478	7695.06798384783	7749.72435714931	7806.88168446223	7866.48545071117	7928.48048146215	7992.8111344624	8059.42148079225	8128.25547497897	7351.35904938726	7304.52156677256	7260.48265760294	7219.29353736829	7181.00324407844	7145.65837831921	7113.30284630516
57	5132.11508643792	5068.17748830161	5007.91961811746	4951.47582102928	4898.97793086007	4850.55406978975	4806.32737721364	4766.41468884386	4730.92519187889	4699.95908624269	4673.60628525945	4651.94519130645	4635.04158258077	4622.94764599547	4615.70118822731	4613.32505210672	4615.82675907512	4623.19839063697	4635.41671315111	4652.4435414009	4674.2263277732	4700.69895616827	4731.78271328641	4767.38740516733	4807.41258392261	4851.74884851885	4900.27918409479	4952.88030654114	5009.42398242605	5069.77829854109	5133.80886018422	5201.37990203914	5272.35530039655	5346.59947983418	5423.97821140175	5504.35930273381	5587.6131832167	5673.61338943302	5762.23695764774	5853.36473109137	5946.88159038715	6042.67661560641	4926.35301714446	4859.70907663577	4796.83318381959	4737.87535728026	4682.98358236228	4632.3024068009	4585.97143114401
58	5003.71411023299	4901.22986461082	4801.24688718704	4703.92467572417	4609.43176923244	4517.945696075	4429.65276148364	4344.74764043985	4263.4327399412	4185.91729421893	4112.41615807498	4043.14826805391	3978.33474896591	3918.19665526093	3862.95235290872	3812.81456793593	3767.98715167133	3728.66163896892	3695.01370196617	3667.1996256775	3645.35294977793	3629.5814303253	3619.96447320828	3616.55117649968	3619.35909163246	3628.3737752773	3643.54915831319	3664.80871014253	3692.04733065695	3725.1338631828	3763.91409338905	3808.21408315563	3857.84368537593	3912.6000939753	3972.27130076451	4036.63935412678	4105.48334067961	4178.58203734381	4255.71620551803	4336.67051986465	4421.23514085037	4509.20695249022	4840.05300198837	4734.02715207021	4630.43532035958	4529.4445134625	4431.23257232123	4335.98832845072	4243.91159473175
59	7579.47477392175	7516.25533643938	7455.51932827827	7397.32792052943	7341.74161974406	7288.820027688	7238.62158968696	7191.20333317361	7146.62059837179	7104.92676336613	7066.17296605513	7030.40782581455	6997.67716788896	6968.02375371753	6941.48702054449	6918.10283372782	6897.90325514169	6880.91633099728	6867.16590222356	6856.67144033891	6849.44791136048	6845.50566997682	6844.85038569213	6847.48300216394	6853.39973041633	6862.59207605753	6875.046900015	6890.74651180534	6909.66879380275	6931.78735447375	6957.07170817914	6985.48747872026	7016.99662358731	7051.55767564838	7089.12599888201	7129.65405475674	7173.0916758717	7219.38634357913	7268.48346649392	7320.32665698291	7374.85800301221	7432.01833297464	7372.39013244145	7307.37937889562	7244.89256059672	7184.99552869567	7127.75357215767	7073.23115193462	7021.49162053655
60	5025.80299590786	4927.77649532374	4832.42018019727	4739.89520812387	4650.37058156783	4564.02286187436	4481.03570588227	4401.59919653963	4325.90893944666	4254.16489968093	4186.56995771267	4123.32817076381	4064.64273616159	4010.71366682801	3961.7352054043	3917.89302227873	3879.36126264257	3846.29952733316	3818.84988937882	3797.13406097807	3781.25083170103	3771.27389660164	3767.25018148436	3769.19875203672	3777.11036515189	3790.94768685205	3810.64616490199	3836.115509133	3867.24170184056	3903.88943710974	3945.90487335918	3993.11857796634	4045.34854634897	4102.40318848118	4164.08419174384	4230.18918804297	4300.5141730933	4374.85564504108	4453.01244693341	4534.7873120707	4619.98812276734	4708.42890133068	4855.75501379352	4754.22368909816	4655.31386285722	4559.19615515463	4466.05084435192	4376.06773841348	4289.44585019411
61	7676.57761363784	7629.94969041134	7586.00279292563	7544.7837706846	7506.33756199159	7470.7069758324	7437.93247609738	7408.05197033908	7381.10060542982	7357.11057248308	7336.11092337056	7318.12740120352	7303.1822869529	7291.29426430251	7282.47830458861	7276.74557346213	7274.1033606175	7274.55503360392	7278.10001640737	7284.73379312235	7294.44793664315	7307.23016197084	7323.06440334495	7341.93091406927	7363.80638761278	7388.66409829264	7416.47405957962	7447.20319792975	7480.81553989715	7517.27241015546	7556.53263811135	7598.55277069432	7643.28728905133	7690.68882693558	7740.70838866191	7793.29556475497	7848.39874348611	7905.96531674793	7965.94187891583	8028.27441749648	8092.90849464597	8159.78941876264	7458.95897915599	7410.96201501544	7365.70869413533	7323.24987893303	7283.63443997968	7246.90900762471	7213.11772521881
62	7226.86414537287	7175.38744970477	7126.69786650688	7080.85289049935	7037.90811127001	6997.91692275507	6960.93023109834	6926.99616399507	6896.15978491332	6868.46281575679	6843.94337156014	6822.63571093222	6804.57000583634	6789.77213416184	6778.26349831743	6770.0608727432	6765.17628284187	6763.61691733381	6765.38507552791	6770.4781504073	6778.88864780348	6790.60424135283	6805.60786228847	6823.87782254469	6845.38796913232	6870.10786727847	6898.0030093721	6929.03504650563	6963.16203913591	7000.33872322892	7040.51678825911	7083.64516338085	7129.67030827729	7178.53650529585	7230.1861497532	7284.56003553949	7341.59763346967	7401.23736014643	7463.41683545413	7528.07312712056	7595.14298113373	7664.56303708682	7012.03067936632	6958.965042346	6908.75042172876	6861.44941217352	6817.12266273463	6775.82854554443	6737.6228208
63	7377.28468999492	7330.86965273031	7287.24831811351	7246.47113778955	7208.58637793983	7173.63986425485	7141.67473021878	7112.73117155989	7086.84620983695	7064.05346817863	7044.38296212484	7027.86090850057	7014.5095550394	7004.34703327828	6997.38723694837	6993.63972773437	6993.10966989749	6995.79779477677	7001.70039575309	7010.80935375434	7023.11219288032	7038.59216527975	7057.22836393861	7078.99586161107	7103.86587379561	7131.80594332874	7162.78014390787	7196.74929970735	7233.6712181274	7273.50093265101	7316.19095286734	7361.69151870432	7409.95085614498	7460.91543180671	7514.53020400079	7570.73886812021	7629.48409447611	7690.70775693652	7754.35115103077	7820.35520040342	7888.66065080613	7959.20825100108	7159.59725787427	7111.76165626678	7066.78799031982	7024.73122821742	6985.64405342831	6949.57657254562	6916.57602561333
64	7486.70218842695	7406.18961906932	7327.86445748325	7251.7975812293	7178.06078472532	7106.72659650947	7037.86807378906	6971.55857386207	6907.87150225551	6846.88003785379	6788.65683563707	6733.27370819766	6680.8012876518	6631.30867015302	6584.86304570833	6541.52931666262	6501.36970867698	6464.44337860513	6430.80602409648	6400.5095001913	6373.60144836569	6350.12494375152	6330.11816619349	6313.61410071812	6300.64027267347	6291.21852239636	6285.36482357924	6283.08914885478	6284.39538519526	6289.2813007903	6297.73856407979	6309.75281453503	6325.30378381466	6344.3654649252	6366.90632611315	6392.88956548036	6422.27340163267	6455.01139520004	6491.05279572948	6530.34290827401	6572.82347399273	6618.43305917683	7294.71138831894	7212.05588702414	7131.59896391181	7053.41585562888	6977.58299618225	6904.17782872065	6833.27859072029
65	7793.65900732489	7727.22118590068	7663.1450143355	7601.4902148949	7542.31616846355	7485.68170606184	7431.64488827034	7380.26277362408	7331.59117733359	7285.68442199271	7242.59508212557	7202.37372481067	7165.06864876178	7130.72562454527	7099.38763873582	7071.09464502686	7045.88332533521	7023.78686400277	7004.83473816549	6989.05252723688	6976.46174427368	6967.07969177113	6960.91934409745	6957.98925839482	6958.29351537822	6961.83169099224	6968.5988593529	6978.58562695493	6991.77819758511	7008.15846688594	7027.70414509906	7050.38890603831	7076.1825600374	7105.05124829042	7136.95765574691	7171.86123961282	7209.71847035971	7250.48308215767	7294.10632968047	7340.53724831484	7389.72291498799	7441.60870698717	7588.99317673145	7520.74761666733	7454.8970267747	7391.50541737511	7330.63658077335	7272.35386327635	7216.71992217141
66	7517.97076115165	7465.72519190356	7416.14715527693	7369.2904901748	7325.20741963291	7283.94830190703	7245.56137930115	7210.09252713037	7177.5850054476	7148.07921635134	7121.61246967065	7098.21876002906	7077.92855815865	7060.76861932638	7046.76181157186	7035.92696625454	7028.27875315079	7023.8275819944	7022.57953199707	7024.53631045705	7029.69524109511	7038.04928232493	7049.58707515767	7064.29301997486	7082.14738097772	7103.12641670601	7127.20253462267	7154.34446747667	7184.51746891163	7217.68352553734	7253.80158265396	7292.82778064624	7334.7156991751	7379.41660629393	7426.87970972012	7477.05240773336	7529.88053724974	7585.30861695145	7643.2800835401	7703.73751943501	7766.62287053471	7831.87765288399	7303.54389762509	7249.75325820182	7198.68799329459	7150.40649365721	7104.96551040027	7062.41987304007	7022.82220349752
67	7722.14018192304	7660.63090248149	7601.58538544005	7545.06147314308	7491.1162458055	7439.80579693399	7391.18499953022	7345.30726462469	7302.22429396798	7261.98582898297	7224.63939823495	7190.23006599468	7158.80018456546	7130.3891532202	7105.03318664839	7082.7650958916	7063.61408465716	7047.60556384504	7034.76098693141	7025.09770865446	7018.62886910078	7015.36330501338	7015.30548968625	7018.45550239249	7024.80902783799	7034.35738566313	7047.08758949227	7062.98243462258	7082.02061298192	7104.1768535601	7129.42208623533	7157.72362653102	7189.04537869403	7223.3480542684	7260.5894032298	7300.72445477182	7343.70576478473	7389.4836672102	7438.00652656383	7489.22098908813	7543.07223023719	7599.504196375	7513.77568048004	7450.54645606283	7389.82257514571	7331.66628885766	7276.1391638016	7223.30183307164	7173.21373535631
68	8400.34246378818	8335.21022020328	8272.28644082962	8211.62189469316	8153.26701155668	8097.27172695491	8043.68531934349	7992.55624010038	7943.93193725464	7897.85867399214	7854.38134311165	7813.54327880193	7775.38606722572	7739.94935752978	7707.27067500831	7677.38523825294	7650.3257821626	7626.12238873033	7604.80232751029	7586.38990766355	7570.90634334051	7558.36963412711	7548.79446206434	7542.19210659886	7538.57037859835	7537.93357434458	7540.28245009984	7545.61421762401	7553.92256069886	7565.19767241493	7579.42631274095	7596.59188555607	7616.67453413499	7639.65125382261	7665.49602041144	7694.17993263017	7725.6713669589	7759.93614294656	7796.93769712029	7836.63726356515	7878.9940592951	7923.96547253329	8194.54411800139	8127.76291456247	8063.2204666867	8000.97095351884	7941.06829773359	7883.565996746	7828.51694424847
69	8402.70467022189	8334.02652015538	8267.5007078657	8203.17959834268	8141.11544832566	8081.3602577459	8023.96561184946	7968.98251453816	7916.46121357356	7866.45101854649	7819.00011258049	7774.15535900963	7731.96210438325	7692.46397933411	7655.70269898268	7621.71786470515	7590.54676918786	7562.2242067651	7536.78229111122	7514.25028235783	7494.65442567556	7478.01780331659	7464.3602019995	7453.69799735247	7446.04405696661	7441.4076633971	7439.79445814614	7441.20640743499	7445.64179024597	7453.09520878624	7463.55762125569	7477.01639642179	7493.45538926176	7512.85503662311	7535.19247157741	7560.44165495994	7588.57352236464	7619.55614471934	7653.35490047695	7689.93265735458	7729.24996157759	7771.26523253052	8199.7159787516	8129.32317145671	8061.10823271076	7995.12690785474	7931.43494114538	7870.08791553288	7811.14108120611
70	4371.7352410273	4284.63226306155	4201.08277138012	4121.30288678113	4045.5156318417	3973.94944364134	3906.83629603611	3844.40941078013	3786.90055343252	3734.5369319007	3687.53774219387	3646.11043643679	3610.44681992289	3580.71911415791	3557.07614758226	3539.6398510413	3528.50223758498	3523.72303343721	3525.32809852702	3533.30873238008	3547.62190833612	3568.19142154972	3594.90988027133	3627.6414216203	3666.22499726025	3710.47805374491	3760.20042739823	3815.17828301044	3875.18794617883	3939.99950701882	4009.38010451555	4083.09683202771	4160.91923341157	4242.62138356366	4327.98356646474	4416.7935778043	4508.84768830028	4603.95130878225	4701.91939967111	4802.57666657387	4905.75758121233	5011.30626312958	4188.53533255895	4097.53991841815	4010.094352019	3926.43581626927	3846.81139446127	3771.4766031285	3700.69342278227
71	7258.15739557454	7206.82930158196	7158.27815400581	7112.56082032598	7069.73227642357	7029.84532137716	6992.95029078709	6959.09477166942	6928.32332223404	6900.67719999033	6876.1941016976	6854.90791875899	6836.84851154216	6822.04150599796	6810.50811569955	6802.26499212603	6797.32410561982	6795.69265897316	6797.37303509327	6802.36277964056	6810.65461890926	6822.2365126756	6837.09174110611	6855.19902426796	6876.53267227749	6901.06276366499	6928.75534910487	6959.57267739864	6993.47344034376	7030.4130329666	7070.34382558339	7113.21544411047	7158.97505521522	7207.56765299932	7258.93634414907	7313.02262875865	7369.76667429503	7429.10758051228	7490.98363344658	7555.33254693126	7622.09169043011	7691.19830223867	7043.23072347311	6990.32469650879	6940.25917480605	6893.09605160567	6848.89528698739	6807.71458272659	6769.60905369799
72	7584.23753923139	7538.73048571259	7495.95046054506	7455.94440454274	7418.75719418786	7384.43141581851	7353.0071433053	7324.52172158931	7299.0095585956	7276.50192804514	7257.02678561546	7240.60860089469	7227.26820738321	7217.02267264302	7209.88519044012	7205.86499645101	7204.96730878775	7207.19329421544	7212.54006058217	7221.00067557661	7232.5642115148	7247.21581550394	7264.93680393203	7285.70477988211	7309.49377178958	7336.2743913965	7366.01400878956	7398.67694221399	7434.22466021953	7472.61599359312	7513.80735463433	7557.75296124188	7604.40506347978	7653.71417035527	7705.62927470774	7760.09807429437	7817.0671873676	7876.48236122364	7938.28867245127	8002.43071780971	8068.85279486233	8137.49907174449	7366.04622544405	7319.18272602199	7275.11183500995	7233.88459269526	7195.54987769687	7160.15414903134	7127.74119106728
73	7089.13206870816	7033.0279747309	6979.69836592894	6929.20730282722	6881.6172657286	6836.9888341701	6795.38035913843	6756.84763128108	6721.44354878201	6689.21778885757	6660.21648703889	6634.48192866852	6612.05225702059	6592.96120248224	6577.23783707341	6564.90635832146	6555.9859061573	6550.49041599452	6548.42851059798	6549.80343269026	6554.61301950137	6562.84971974788	6574.50065272149	6589.54770840473	6607.96768682063	6629.73247415068	6654.80925253206	6683.16073997541	6714.74545646646	6749.51801196919	6787.42941198349	6828.42737615242	6872.45666556523	6919.45941448687	6969.37546250223	7022.14268338821	7077.69730734119	7135.97423360975	7196.90733100451	7260.42972414708	7326.47406378974	7394.97277989484	6877.19536341822	6819.34788988558	6764.33388943502	6712.22303264955	6663.08343487043	6616.98129269296	6573.98050981378
74	7200.38698174089	7152.37957281492	7107.2155000926	7064.94929353337	7025.63325401851	6989.31716722197	6956.04801970088	6925.86972047811	6898.82283160892	6874.94431127388	6854.26727291623	6836.8207639423	6822.62956727198	6811.71402881752	6804.08991363265	6799.76829306827	6798.75546480757	6801.0529071085	6806.65726803593	6815.56038986683	6827.74936824091	6843.20664507865	6861.91013371331	6883.83337416279	6908.94571605816	6937.21252635125	6968.59541860677	7003.05250050229	7040.53863603355	7081.00571884019	7124.40295316875	7170.67713902123	7219.77295827866	7271.63325877871	7326.19933357721	7383.41119296985	7443.20782712122	7505.52745747901	7570.30777552983	7637.48616768134	7706.99992544416	7778.78644031785	6983.58382349246	6934.07559688979	6887.48019662518	6843.85711761353	6803.26353639016	6765.75398286646	6731.38001301666
75	3778.10235768653	3690.47468741603	3606.96100498756	3527.85348962677	3453.45494784111	3384.07597269553	3320.03126203638	3261.63505814525	3209.19572538419	3163.00955338734	3123.35395776618	3090.48034063118	3064.6069578044	3045.91220416322	3034.52875826838	3030.53901041991	3033.97212944089	3044.80300682804	3062.95316617098	3088.29356207169	3120.64904026371	3159.80411086429	3205.50961395487	3257.48983587887	3315.44966122299	3379.08140785168	3448.07107601355	3522.10383280983	3600.86863860628	3684.06199396849	3771.39084129822	3862.57469309598	3957.34708120795	4055.45643078926	4156.66646273159	4260.75622187111	4367.51981810104	4476.76595549021	4588.31731230735	4702.00982304456	4817.69190308266	4935.22364736129	3596.19813563321	3504.02447068852	3415.95553238802	3332.31678490133	3253.44991635154	3179.71001964972	3111.46163522876
76	7349.84412913407	7306.21285174984	7265.41818902691	7227.50817375185	7192.52841883269	7160.52186810309	7131.52855321255	7105.5853594772	7082.7258036803	7062.97982676173	7046.37360421332	7032.92937692748	7022.6653049472	7015.59534633614	7011.729163018	7011.07205505971	7013.62492443849	7019.38426885887	7028.3422057274	7040.48652590432	7055.80077636659	7074.26437050455	7095.85272433793	7120.53741657893	7148.2863701701	7179.06405269361	7212.83169282754	7249.54750995189	7289.16695396093	7331.64295229717	7376.92616140868	7424.96521981005	7475.70700024248	7529.09685853325	7585.07887700873	7643.59610061124	7704.59076406371	7768.00450873175	7833.77858808944	7901.85406093114	7972.17197172959	8044.67351773483	7130.73835154621	7085.75806897824	7043.68675250045	7004.57681833899	6968.47812811562	6935.43770222284	6905.49943900954
77	7649.50780743679	7593.39757534811	7539.8555347058	7488.93676944996	7440.6951352044	7395.18302403121	7352.45112383865	7312.54817444556	7275.52072255371	7241.41287806932	7210.26607432932	7182.1188350078	7157.006550458	7134.96126632821	7116.01148722228	7100.18199809677	7087.49370592136	7077.96350388968	7071.60416021911	7068.42423322218	7068.42801394272	7071.61549727248	7077.98238198894	7087.52009970629	7100.21587229515	7116.0527968894	7135.00995714217	7157.06255906322	7182.18208942445	7210.3364943919	7241.4903759188	7275.60520315093	7312.63953611099	7352.54925882799	7395.2878190959	7440.8064721798	7489.05452583829	7539.97958424941	7593.52778859669	7649.64405229471	7708.27228909102	7769.3556324877	7437.46718595753	7379.74496853194	7324.64136542784	7272.21590279821	7222.52689955831	7175.63120331194	7131.58391875246
78	8034.31042806914	7960.25189336162	7888.35179736022	7818.66968697395	7751.26537999166	7686.19880240053	7623.52981176893	7563.31800691788	7505.62252437933	7450.50182236703	7398.01345319241	7348.21382541699	7301.15795722321	7256.89922284148	7215.48909405892	7176.97687918507	7141.40946200788	7108.83104354061	7079.28288945733	7052.80308630196	7029.42630953303	7009.1836065221	6992.10219751669	6978.20529741757	6967.51196102657	6960.03695413779	6955.79065244475	6954.77896989181	6957.0033176087	6962.46059407901	6971.14320672905	6983.03912455559	6998.13196096724	7016.40108551742	7037.82176275244	7062.36531605262	7089.99931397515	7120.68777637592	7154.39139736855	7191.06778208071	7230.67169410011	7273.15531051562	7836.02058032422	7760.06994432359	7686.297563576	7614.76674760089	7545.54124595269	7478.68507545584	7414.26233085968
79	2552.70010921452	2408.52481998303	2265.11023505554	2122.61055142479	1981.22319203813	1841.20442316592	1702.89187168969	1566.73748056505	1433.35639213938	1303.60015660845	1178.66653353039	1060.26168172982	950.827785529369	853.821251336223	773.929317334165	716.896822921799	688.428739002514	692.059108839495	727.307430893676	789.952527306744	874.12384661006	974.257979419928	1085.94812452011	1205.98783379338	1332.12183706512	1462.77446303713	1596.83696038502	1733.5183972969	1872.24528224194	2012.59468531327	2154.2495085761	2296.96824758106	2440.56426322834	2584.89135609836	2729.83357186076	2875.29788797519	3021.20889156307	3167.50485329244	3314.13479389474	3461.05626591865	3608.23365746865	3755.63688143663	2500.71808680346	2353.36045218267	2206.36317540784	2059.80340842425	1913.78166898957	1768.43123909527	1623.93238587412
80	1751.29448953101	1603.14276301301	1455.37614183923	1308.12513773366	1161.58585726345	1016.06628607275	872.077036542436	730.523568204665	593.152320901018	463.695302896493	351.02087987001	276.471785742101	273.269655359436	343.416113165476	454.10529068967	582.672523186949	719.598213945308	860.903348656223	1004.74187128856	1150.16370403263	1296.63623664572	1443.83973495565	1591.57139212631	1739.69666268808	1888.12291072889	2036.78433806332	2185.6329562533	2334.63296152128	2483.75710899645	2632.98430565428	2782.29797057123	2931.68489202354	3081.13441463575	3230.63785061493	3380.18804631439	3529.77905836862	3679.40590845455	3829.06439528694	3978.75094887308	4128.46251634223	4278.19647168288	4427.95054371338	1731.564026625	1581.56525629771	1431.57325197313	1281.59038924508	1131.62030294536	981.668848671926	831.746103717326
81	3325.74648565993	3312.71917663219	3306.45508672433	3306.99264872938	3314.32855310211	3328.41784906475	3349.17530728877	3376.47794911134	3410.16857114158	3450.06003821107	3495.94008698603	3547.57637792253	3604.72155144598	3667.11807971319	3734.50275117228	3806.61067450995	3883.1787361516	3963.94848696667	4048.66846735447	4137.0960045167	4228.99853197191	4324.15449041958	4422.35387224844	4523.39847090056	4627.10189237777	4733.28938045027	4841.79750056701	4952.47372073759	5065.17592127314	5179.77185916325	5296.13860782139	5414.16198817598	5533.73600344713	5654.76228661935	5777.14956714475	5900.8131613205	6025.67448914435	6151.66061922106	6278.7038423292	6406.74127352487	6535.71448219121	6665.56914900557	3097.1768338668	3083.18391576651	3076.4525001106	3077.03024379296	3084.91304022736	3100.04516403875	3122.32121684311
82	6852.4042409245	6810.09897623108	6770.8544535055	6734.72417953954	6701.75852279465	6672.00439153397	6645.50492309465	6622.29918868997	6602.42191817227	6585.90324906264	6572.76850389957	6563.03799966789	6556.72689256461	6553.84506085089	6554.39702787096	6558.38192663624	6565.79350662494	6576.62018266097	6590.84512499275	6608.4463889497	6629.39708185514	6653.665564294	6681.21568229443	6712.00702655336	6745.99521456424	6783.13219129659	6823.36654398328	6866.64382662463	6912.90688995187	6962.09621276364	7014.15023090126	7069.00566039815	7126.59781179004	7186.86089294134	7249.72829815918	7315.13288183977	7383.00721521932	7453.28382527759	7525.89541513021	7600.7750656044	7677.85641800283	7757.07383825932	6632.72642317843	6589.01088223989	6548.44155160994	6511.07724193667	6476.97342074823	6446.1818375455	6418.75016022041
83	8587.09247202319	8493.94192807166	8402.43771718155	8312.63420728346	8224.58710795459	8138.35342608247	8053.99141038864	7971.5604839114	7891.1211635543	7812.7349658366	7736.46429799417	7662.37233375589	7590.52287311507	7520.98018563201	7453.80883691299	7389.07349814643	7326.83873877062	7267.16880264156	7210.12736831589	7155.77729445087	7104.18035155121	7055.39694178081	7009.48580881159	6966.50374010642	6926.50526434491	6889.54234707884	6855.66408792602	6824.91642292035	6797.34183576977	6772.97908189768	6751.86292917868	6734.0239191789	6719.48815258705	6708.27710224381	6700.40745680701	6695.8909976949	6694.73451137552	6696.93973853734	6702.50336101336	6711.41702669134	6723.66741197893	6739.23632072872	8408.97498963233	8313.82907434102	8220.32025564242	8128.50503230212	8038.44143735709	7950.18900091784	7863.80870098311
84	7361.07486210426	7303.5075654459	7248.58883782838	7196.37931668387	7146.93837581184	7100.32384993813	7056.59175159718	7015.79598276051	6977.98804405833	6943.21674460902	6911.52791577366	6882.96413231199	6857.5644445486	6835.36412518358	6816.39443436258	6800.6824064951	6788.25066209672	6779.11724763121	6773.29550595664	6770.79397952125	6771.61634792098	6775.76140089919	6783.22304723908	6793.9903593897	6808.04765307228	6825.37460053983	6845.94637556008	6869.73382777778	6896.70368365552	6926.81877082691	6960.03826252018	6996.31793843966	7035.61045850289	7077.86564579801	7123.0307751825	7171.05086416959	7221.8689628725	7275.42644010292	7331.66326298799	7390.51826777845	7451.92941988313	7515.83406146725	7150.04731253208	7090.76701162021	7034.1875700493	6980.37466359091	6929.39274636949	6881.30474101201	6836.17171813187
85	7533.72124191233	7472.9866279314	7414.79064216099	7359.19351072841	7306.25456202063	7256.0319774063	7208.58253227739	7163.96132929114	7122.22152603074	7083.41405958653	7047.58737076845	7014.78713098617	6985.05597492447	6958.43324233029	6934.9547322561	6914.65247313601	6897.5545119546	6883.68472562801	6873.06265747565	6865.70338134775	6861.61739555616	6860.810548369	6863.28399627368	6869.03419569959	6878.0529283444	6890.32735969588	6905.84012975154	6924.56947447337	6946.48937602145	6971.56973935859	6999.77659254373	7031.07230765697	7065.41583918861	7102.76297654613	7143.06660731235	7186.27698792291	7232.34201852982	7281.20751894608	7332.81750284729	7387.11444755606	7444.03955709802	7503.53301645895	7324.84074410495	7262.35953214498	7202.46192109072	7145.21288544844	7090.67657808142	7038.91605252433	6989.99297259982
86	8236.91450569349	8170.68156022232	8106.68436579398	8044.9762782883	7985.61036448849	7928.63923584411	7874.11487308053	7822.08844237464	7772.61010405666	7725.72881497904	7681.49212581931	7639.94597487268	7601.13447995798	7565.09973029722	7531.8815803069	7501.51744740081	7474.04211595191	7449.487549614	7427.88271421412	7409.25341339115	7393.62213904702	7381.00793859276	7371.42630076193	7364.88906155363	7361.40433163364	7360.97644623286	7363.60593823315	7369.28953485543	7378.02017799233	7389.78706787497	7404.57572947745	7422.36810067737	7443.14264095789	7466.87445914777	7493.53545844777	7523.09449685801	7555.5175609354	7590.76795073129	7628.80647371358	7669.59164546326	7713.07989497042	7759.22577242682	8031.99927285169	7964.06238600671	7898.3912721778	7835.04290477771	7774.07406589883	7715.54116543426	7659.50004895856
87	7400.88622314881	7343.10601156813	7287.95668551651	7235.49840346323	7185.79010177674	7138.8892252734	7094.85145005616	7053.73040097823	7015.57736644965	6980.44101352411	6948.36710642011	6919.3982318928	6893.57353490131	6870.92846813942	6851.49455893465	6835.29919692878	6822.36544576487	6812.71188171016	6806.35246181045	6803.29642373335	6803.5482189471	6807.10748037912	6813.96902509022	6824.12289191156	6837.55441341724	6854.24432103947	6874.16888155133	6897.30006271689	6923.60572546912	6953.04983958955	6985.59271968879	7021.19127801099	7059.79929055353	7101.36767297998	7145.84476281453	7193.17660460722	7243.30723491244	7296.17896415892	7351.73265279347	7409.90797936387	7470.64369854013	7533.87788737129	7189.99332146743	7130.50444121018	7073.6978250954	7019.63859231187	6968.39068392677	6920.01656011305	6874.57688675346
88	8816.33795171912	8744.1933361896	8674.043863011	8605.93832125107	8539.92561184856	8476.05463276528	8414.37415583027	8354.93269547665	8297.77836969082	8242.95875363009	8190.52072645688	8140.51031213232	8092.97251498132	8047.9511510371	8005.48867625246	7965.62601285284	7928.40237516683	7893.8550964248	7862.01945806521	7832.92852319738	7806.61297586204	7783.10096780816	7762.41797445505	7744.58666166494	7729.62676490433	7717.5549822616	7708.38488261577	7702.12683014413	7698.78792612916	7698.37196880988	7700.8794318301	7706.30746153963	7714.64989320336	7725.89728590646	7740.03697567232	7757.05314613079	7776.92691580335	7799.63644090576	7825.15703239	7853.46128579582	7884.51922238158	7918.29843990481	8616.1954416448	8542.36074079625	8470.53999138495	8400.78484713847	8333.14718054396	8267.67896085404	8204.43212229515
89	7637.97604998954	7573.33482549794	7511.13442517808	7451.43597316395	7394.30006872264	7339.78655585589	7287.95428085155	7238.86083918721	7192.56231349207	7149.11300462271	7108.56515812358	7070.9686887114	7036.37090560035	7004.81624174664	6976.34599020699	6950.99805096356	6928.80669155258	6909.80232483364	6894.01130711268	6881.45575963974	6872.15341622272	6866.11749937605	6863.35662699448	6863.87475106585	6867.67112944507	6874.74033116953	6885.07227519808	6898.6523019543	6915.46127649555	6935.47572160742	6958.66797872769	6985.00639414152	7014.45552762557	7046.97638045637	7082.52663949884	7121.06093405405	7162.53110210585	7206.88646265103	7254.07409096885	7304.03909379872	7356.7248816972	7412.0734360225	7431.95003326052	7365.50095002472	7301.53031188597	7240.10381476846	7181.2867443418	7125.14372226256	7071.73843718562
90	2322.97432176091	2181.84708145624	2041.98978227139	1903.68234001311	1767.2886660608	1633.28827933702	1502.3217279824	1375.2560278096	1253.27822384763	1138.02551263824	1031.75405264113	937.523002140089	859.302583846875	801.79241598425	769.649155590509	766.072557734743	791.449999279995	843.171178131044	916.788288819769	1007.51302424016	1111.16282250104	1224.45977426407	1344.96812455145	1470.91650677635	1601.02157397102	1734.34811594587	1870.20728551995	2008.08510548295	2147.59281230474	2288.43234127071	2430.37216701719	2573.23021829674	2716.86165253222	2861.14999923523	3006.00066429455	3151.33610803908	3297.09222412493	3443.21559002641	3589.66135740827	3736.39161742638	3883.37412221789	4030.58127617652	2257.79291705138	2112.31538710728	1967.52186715905	1823.57529751144	1680.69330885393	1539.17240617986	1399.42558153139
91	7700.03503443044	7643.64787197361	7589.80788622165	7538.56965269465	7489.98656654878	7444.1106134559	7400.99213507288	7360.67959098781	7323.21931930601	7288.6552981926	7257.02891084084	7228.37871651759	7202.74023033629	7180.14571451675	7160.62398379895	7144.20022764435	7130.89585169057	7120.72834071715	7113.71114514435	7109.85359275841	7109.16082698835	7111.633772707	7117.26913006979	7126.05939648311	7137.99291636859	7153.05395797009	7171.2228159998	7192.47593860033	7216.78607674847	7244.12245391206	7274.45095361565	7307.73432230372	7343.93238488025	7383.00227018346	7424.89864367624	7469.57394472307	7516.97862588352	7567.06139183501	7619.76943569023	7675.04867071065	7732.84395561842	7793.09931192669	7488.16535795771	7430.17054391635	7374.77225835202	7322.02943730372	7271.99986016103	7224.73989281952	7180.30422328308
92	6585.01937263041	6553.28352011606	6524.84386408757	6499.74367225231	6478.02176268474	6459.71221566401	6444.84411441667	6433.44131920166	6425.5222787409	6421.09988242854	6420.18135601869	6422.76820278609	6428.85619124948	6438.43538969636	6451.49024685861	6467.99971720756	6487.93742854751	6511.2718888214	6537.96672842572	6567.98097380736	6601.26934770984	6637.78259120746	6677.46780251881	6720.26878760467	6766.12641767791	6814.97898901582	6866.76258071062	6921.41140644826	6978.85815683064	7039.03432917692	7101.87054232043	7167.29683428504	7235.24294132072	7305.63855713029	7378.41357157822	7453.49828854569	7530.82362293531	7610.32127708552	7691.92389714265	7775.56521010813	7861.18014245352	7948.70492129573	6360.93941131264	6328.07990245982	6298.62350641818	6272.61816671986	6250.10696080142	6231.12775856803	6215.71291420924
93	2034.48711131094	1884.49033451758	1734.49950493218	1584.51631145483	1434.54314917378	1284.58353147109	1134.64282869964	984.729681185637	834.858933102849	685.058412279434	535.387070409749	385.995205868153	237.410993002287	93.5647214020935	78.5075246234262	220.434123003661	368.832849091217	518.172592256448	667.822354351785	817.611922231875	967.476361761341	1117.38554784726	1267.3236016437	1417.28136119626	1567.25317006045	1717.23534731604	1867.22539449187	2017.22155608013	2167.22256252764	2317.22747296066	2467.23557531123	2617.24632073551	2767.25927939871	2917.27410986968	3067.29053750769	3217.30833889324	3367.32733042165	3517.34735980823	3667.36829968445	3817.3900427042	3967.41249775889	4117.43558701461	2042.73620292892	1893.39315140002	1744.16820342424	1595.09450596534	1446.21883168776	1297.60934041357	1149.36928641957
94	7563.96098787382	7491.49897176162	7421.36278831859	7353.61898672084	7288.33427759668	7225.57531662296	7165.40847017584	7107.89956364342	7053.11361337796	7001.11454367668	6951.96489046	6905.72549387392	6862.45518231568	6822.21045086461	6785.04513739413	6751.01010005715	6720.15290002145	6692.51749360825	6668.14393806779	6647.06811529091	6629.32147763249	6614.93081991159	6603.91808130477	6596.30018047317	6592.08888677456	6591.29072984091	6593.90694909692	6599.93348415701	6609.36100626623	6622.17499020338	6638.35582538959	6657.87896420257	6680.71510493394	6706.8304062701	6736.18672970696	6768.74190602112	6804.45002164069	6843.26172066345	6885.12451824989	6929.98312118313	6977.77975159392	7028.4544700395	7364.3635761062	7289.91787916644	7217.8232335379	7148.15077610164	7080.97200579255	7016.3585510868	6954.3819157177
95	7818.74829714959	7760.57716615984	7704.88862082059	7651.73686532242	7601.17511590039	7553.25538550107	7508.02826207728	7465.54268216835	7425.8457015932	7388.98226537571	7354.99497904034	7323.9238837454	7295.80623766556	7270.67630621314	7248.56516362901	7229.50050850609	7213.50649566981	7200.60358672204	7190.80842135219	7184.13371127807	7180.58815835304	7180.17639808657	7182.89896941497	7188.75231117585	7197.72878534754	7209.81672671318	7225.00051817004	7243.260690578	7264.57404568022	7288.91380028536	7316.24974971361	7346.54844819703	7379.77340387594	7415.88528583887	7454.84214066166	7496.59961589022	7541.11118795011	7588.32839210285	7638.20105214835	7690.67750779599	7745.70483778423	7803.2290770216	7608.03993886295	7548.24518567968	7490.97835479893	7436.29784893564	7384.26112357771	7334.92444687448	7288.34265101519
96	7397.24868281005	7340.66997968427	7286.74146423359	7235.52239462668	7187.07069815865	7141.44270144961	7098.69285407254	7058.87344803966	7022.03433592787	6988.222650651	6957.4825300351	6929.85484963237	6905.37696717191	6884.08248215122	6866.00101397501	6851.15800191917	6839.57452997877	6831.26717933916	6826.2479108496	6824.52397942468	6826.0978817757	6830.96733836965	6839.12530990872	6850.56004804517	6865.25517949109	6883.18982214088	6904.33873127294	6928.67247350355	6956.15762576204	6986.75699621666	7020.42986392834	7057.13223376702	7096.81710316494	7139.434737221	7184.93294879423	7233.25738036687	7284.35178467963	7338.15830134556	7394.6177270091	7453.66977681899	7515.25333541403	7579.30669582278	7185.55998697256	7127.30107424629	7071.74565349329	7018.95791985072	6969.00076637402	6921.93548012191	6877.82142893866
97	7566.25269874906	7507.92022970561	7452.15204980671	7399.00614236666	7348.53940178739	7300.80738740247	7255.86406982448	7213.76157182193	7174.54990601113	7138.27671193033	7104.98699518762	7074.72287167049	7047.52331982757	7023.42394416875	7002.45675309469	6984.6499541347	6970.02776953241	6958.61027488299	6950.41326330521	6945.4481372442	6943.72182960538	6945.23675550877	6949.99079543025	6957.97730999681	6969.1851862043	6983.59891432184	7001.19869422052	7021.96056946223	7045.85658706854	7072.854980505	7102.92037321817	7136.01399974741	7172.0939413921	7211.11537329505	7253.03081980531	7297.79041507471	7345.34216595182	7395.63221440178	7448.60509690906	7504.20399855204	7562.37099971117	7623.0473136313	7355.69993447437	7295.68423347403	7238.28108283669	7183.5531128276	7131.56191212813	7082.36775232983	7036.02930231215
98	2100.54511837596	1953.01105259974	1805.88847954495	1659.28685924463	1513.35759610705	1368.31582532788	1224.4769633189	1082.32071090536	942.608646520173	806.611834417373	676.574381738105	556.688232582326	455.048716318359	386.336034821653	369.40544259809	410.71143382462	495.90930053147	606.784013013028	731.755624614276	864.733717082961	1002.53736107848	1143.42318099622	1286.37888388162	1430.78417188712	1576.24068965069	1722.48214168974	1869.32431555483	2016.63599009056	2164.32129959342	2312.30865386217	2460.54355480508	2608.98380810498	2757.59625186721	2906.35447204064	3055.23717532226	3204.22700963093	3353.30969528544	3502.47337565794	3651.70812542971	3801.00557364661	3950.3586115551	4099.76116381202	2072.65551979568	1922.98302249377	1773.3711189964	1623.83655779109	1474.40287132208	1325.10418734316	1175.9919249206
99	7235.19664309958	7187.67228247181	7142.98347713108	7101.18376098956	7062.32443311372	7026.45427852226	6993.61929162566	6963.86240549325	6937.22323033117	6913.73780459259	6893.4383621128	6876.353118638	6862.5060809089	6851.9168812217	6844.60064007954	6840.56785914087	6839.82434622222	6842.37117358871	6848.20467023553	6857.31644829281	6869.6934630964	6885.31810594487	6904.16832800884	6926.2177933704	6951.43605876833	6979.78877727336	7011.23792277786	7045.74203206874	7083.25646107492	7123.73365184658	7167.12340690313	7213.37316761665	7262.42829355157	7314.23233981914	7368.72732979578	7425.85402085749	7485.55216102704	7547.76073481202	7612.41819677617	7679.46269171013	7748.83226055631	7820.46503152088	7018.12463642637	6969.12019430075	6923.02079000212	6879.88482032889	6839.76835347018	6802.72480872607	6768.80463769878
100	7809.37516874646	7750.16564683334	7693.42656263544	7639.2129627433	7587.57898145377	7538.57762469771	7492.26054682792	7448.67782184521	7407.87771091449	7369.90642818612	7334.80790714313	7302.62356987334	7273.39210176035	7247.14923419671	7223.92753795158	7203.75622980786	7186.66099503034	7172.66382807288	7161.7828937796	7154.03241107986	7149.42256087558	7147.95941952229	7149.64491889926	7154.47683367408	7162.44879596271	7173.55033717553	7187.76695637669	7205.08021414894	7225.46785055806	7248.90392545731	7275.35897915265	7304.80021112862	7337.19167443428	7372.49448315798	7410.66703036282	7451.66521386526	7495.44266725073	7541.95099363912	7591.13999981238	7642.95792850378	7697.3516868385	7754.2670690874	7599.37582027163	7538.51713201629	7480.17285250607	7424.40226003293	7371.26377196167	7320.81470429253	7273.1110217708
101	7992.3402876325	7931.55671343818	7873.16316349706	7817.21319748429	7763.75964505404	7712.8544101858	7664.54826813686	7618.89065624435	7575.92946009209	7535.71079673962	7498.27879684303	7463.67538774119	7431.94007963033	7403.10975713158	7377.21847855321	7354.29728524268	7334.37402334873	7317.47318029059	7303.61573806908	7292.81904545169	7285.09671076771	7280.45851687566	7278.91035951522	7280.45420993595	7285.08810236603	7292.80614651616	7303.59856490313	7317.45175446812	7334.34837158998	7354.26743923736	7377.18447478038	7403.07163663723	7431.89788778799	7463.62917399597	7498.22861444108	7535.65670243834	7575.87151386942	7618.82892099388	7664.48280937168	7712.78529572447	7763.68694472939	7817.13698285039	7783.40696922781	7720.97878332403	7660.98037716739	7603.46927060293	7548.5023151296	7496.1354774882	7446.42361372547
102	2138.37332260342	1998.13442174152	1859.4247682323	1722.61381943816	1588.19232901786	1456.82187579758	1329.40726734479	1207.20171799818	1091.95553673024	986.111759004842	893.019881681506	817.050315269659	763.332514077511	736.749914942923	740.231685376864	773.371876680948	832.636638622476	912.952400200837	1009.30619675273	1117.55738701898	1234.58034507793	1358.10947434742	1486.52368324623	1618.66073593843	1753.67930248128	1890.96224565035	2030.05022934479	2170.5962898408	2312.33457222953	2455.0585929859	2598.60593716788	2742.84734153493	2887.67880171197	3033.01579048416	3178.78896899123	3324.94096699467	3471.4239382692	3618.19768461246	3765.22820174698	3912.48654158096	4059.947914125	4207.59097266941	2070.65976732408	1925.49551649824	1781.13802525404	1637.80063342999	1495.77663225837	1355.47892689048	1217.50444670926
103	7488.99708928803	7443.60128078002	7400.96887913139	7361.1478976618	7324.18419289192	7290.12122740708	7258.99983661075	7230.85800194428	7205.73063327625	7183.64936318021	7164.6423557361	7148.73413247367	7135.94541785855	7126.29300654952	7119.78965436565	7116.44399460007	7116.26048095505	7119.23935796323	7125.37665936068	7134.66423443988	7147.08980195739	7162.63703079233	7181.28564611673	7203.011559479	7227.78702089408	7255.58079077099	7286.35832923256	7320.08200029763	7356.71128825692	7396.20302350891	7438.51161521675	7483.58928810135	7531.3863209078	7581.851284154	7634.9312749895	7690.57214718553	7748.71873452798	7809.31506606348	7872.30457196113	7937.63027892057	8005.23499432708	8075.06147855308	7270.76190788684	7223.99486670972	7180.05867758858	7139.00560717581	7100.88566104348	7065.74631227442	7033.63223334028
104	4080.32037005847	3932.66462343021	3785.19568354295	3637.93626790294	3490.91289209545	3344.15668821598	3197.70444142855	3051.59991453275	2905.89555666308	2760.65473001149	2615.95464308021	2471.89025953702	2328.57957130974	2186.17080505226	2044.85240591458	1904.86706603788	1766.5317208435	1630.26645257286	1496.63679500601	1366.41622139992	1240.67864017143	1120.93366903905	1009.31645023242	908.826555044221	823.547401004244	758.626087310208	719.593887607633	710.729055195119	733.126742650786	784.112527474249	858.60858064348	951.106480797555	1056.89024260507	1172.36898459735	1294.95161731953	1422.80320155891	1554.62433196806	1689.48609959385	1826.7151808346	1965.81586803988	2106.41741023894	2248.23824121128	4046.63677357836	3897.70531654025	3748.86154242081	3600.11632676696	3451.48241203618	3302.9748238907	3154.61140336775
105	8444.66700766161	8384.33080430804	8326.2610345861	8270.50543861957	8217.1111236615	8166.12440764216	8117.59065719237	8071.55412101962	8028.05775972409	7987.14307324769	7948.84992723673	7913.21637976812	7880.27850995345	7850.07024999978	7822.6232223931	7797.96658387192	7776.12687788233	7757.12789714909	7740.99055796912	7727.73278772437	7717.36942697485	7709.91214738206	7705.36938649415	7703.74630023155	7705.04473369986	7709.26321072896	7716.39694224402	7726.43785338388	7739.37462900745	7755.19277697103	7773.87470839412	7795.39983384966	7819.74467430178	7846.88298542118	7876.78589377782	7909.42204335181	7944.75775069331	7982.75716707201	8023.38244592407	8066.59391394774	8112.35024425032	8160.60863000315	8235.34200072658	8173.46075836656	8113.88200862341	8056.65683226249	8001.83572422258	7949.46842145398	7899.60372370489
106	7792.84308807728	7726.62350834942	7662.76947356389	7601.34059827461	7542.39613768641	7485.99477860887	7432.19441845563	7381.05193335383	7332.62293676158	7286.96153025209	7244.12004834029	7204.14879960834	7167.09580651504	7133.00654656459	7101.92369767666	7073.88689071383	7048.93247224713	7027.09328063064	7008.39843842545	6992.8731641188	6980.53860585546	6971.41169971072	6965.50505466302	6962.82686607025	6963.38085902293	6967.1662625036	6974.17781473502	6984.4057996586	6997.83611394809	7014.45036347216	7034.22598770748	7057.13641013479	7083.15121234137	7112.23632924932	7144.35426262077	7179.4643098983	7217.52280529146	7258.48337004487	7302.29716884001	7348.91316939883	7398.27840251815	7450.33821993748	7588.00580390983	7519.98273041935	7454.35886846067	7391.1981235896	7330.56416333901	7272.5201884789	7217.12868938535
107	7689.66793798347	7628.19794453938	7569.20289615177	7512.74109779926	7458.87007792848	7407.64635992175	7359.12522418916	7313.36046249121	7270.40412636731	7230.30627182877	7193.11470265516	7158.87471492595	7127.62884554145	7099.41662764654	7074.27435595615	7052.23486499757	7033.32732326163	7017.57704613848	7005.00533034153	6995.62931229416	6989.46185261885	6986.51144854435	6986.78217560342	6990.27365954204	6996.98107889798	7006.89519822118	7020.00243137282	7036.28493391891	7055.72072316753	7078.28382396061	7103.94443805352	7132.66913452048	7164.42105848686	7199.1601552679	7236.84340691695	7277.42507817362	7320.85696880974	7367.08866949668	7416.06781844722	7467.74035625689	7522.05077663219	7578.94237087817	7481.28156356891	7418.08502224217	7357.40542895399	7299.30555462402	7243.84747205801	7191.09230242829	7141.09994962969
108	7885.9706306687	7843.22503600251	7803.13031936532	7765.72754058576	7731.05577047604	7699.15190496894	7670.05048375475	7643.78351530771	7620.38031021716	7599.8673247483	7582.26801644156	7567.60271357158	7555.88850008247	7547.13911749456	7541.36488507654	7538.57263935333	7538.76569377511	7541.94381909323	7548.10324471882	7557.2366810488	7569.33336243677	7584.37911023886	7602.35641507392	7623.24453718063	7647.01962357138	7673.6548404739	7703.12051937306	7735.38431488858	7770.41137262774	7808.16450508434	7848.60437369875	7891.68967515781	7937.37733012975	7985.6226726847	8036.37963873383	8089.60095202108	8145.2383062589	8203.24254220663	8263.56381862524	8326.15177620324	8390.95569371906	8457.92463581952	7666.36278227291	7622.38577958298	7581.12321768081	7542.6196454575	7506.91751625639	7474.05697604666	7444.07565598148
109	7222.54812749514	7183.30086617975	7146.98810244479	7113.65477523658	7083.3429472508	7056.09155820616	7031.9361892409	7010.90884148686	6993.03773191545	6978.34710935663	6966.85709338362	6958.58353854252	6953.53792600476	6951.72728436301	6953.15414083342	6957.81650364958	6965.70787594258	6976.81730086943	6991.12943726992	7008.62466464244	7029.27921576709	7053.06533492802	7079.95145933283	7109.90242102182	7142.87966639155	7178.84149029645	7217.74328160936	7259.53777714161	7304.17532089995	7351.60412571512	7401.77053455206	7454.61927889032	7510.0937319265	7568.13615453295	7628.68793219601	7691.6898014802	7757.08206477457	7824.80479239877	7894.79801139333	7967.00188052293	8041.35685129402	8117.80381491821	7001.4045287579	6960.91054843074	6923.43149320547	6889.0165705163	6857.71191188798	6829.56028701208	6804.60082967926
110	3320.68923476605	3231.24589571641	3146.41723542928	3066.58623493907	2992.15293548495	2923.52964384175	2861.13444346692	2805.38292659507	2756.67821156453	2715.39950936533	2681.88973763986	2656.44291681259	2639.29227478447	2630.60008157957	2630.45019011754	2638.8440560539	2655.70066793063	2680.86039530408	2714.09233751299	2755.10440999155	2803.55519641166	2859.06654428251	2921.2359723057	2989.64814703999	3063.88492215785	3143.53366854266	3228.19382476009	3317.48174841323	3411.03404670955	3508.50961526744	3609.5906289959	3713.98271849895	3821.41454091711	3931.63692240374	4044.42171657903	4159.56049232184	4276.86313702697	4396.15643855673	4517.282690675	4640.09835224052	4764.47277935863	4890.28704145495	3141.67093666676	3046.97714741483	2956.86683897886	2871.77150450009	2792.1497002573	2718.48241252875	2651.26603904592
111	2993.40937651145	2851.88851666606	2711.28292431614	2571.742725853	2433.45120525309	2296.63394052906	2161.57089018467	2028.61246616068	1898.20097209567	1770.89917587621	1647.4281228038	1528.71629693625	1415.9612216572	1310.70111542531	1214.88567968648	1130.91802684052	1061.61316878665	1009.99407167883	978.862655062445	970.193144732167	984.579070793886	1021.04638638258	1077.35512602807	1150.59592383348	1237.76672286075	1336.1438950981	1443.43795311757	1557.80753255146	1677.80632384734	1802.31028962207	1930.44794482857	2061.5418315316	2195.06235594105	2330.59248639246	2467.80114608557	2606.42326252595	2746.24480301187	2887.09150885795	3028.82036620952	3171.31310481907	3314.47120588234	3458.21203922182	2926.96386679392	2782.06514676018	2637.74032464568	2494.08903125904	2351.23471979149	2209.3319930184	2068.57669408509
112	7419.51208958632	7368.17278015819	7319.54905113987	7273.69536266436	7230.66441405381	7190.50688279153	7153.27116201198	7119.00309917644	7087.74573879686	7059.53907224624	7034.41979770052	7012.42109338453	6993.57240718514	6977.89926561541	6965.42310491942	6956.16112686643	6950.12618146037	6947.32667840103	6947.76652871287	6951.44511749057	6958.35730818272	6968.49347836695	6981.83958642817	6998.37726805785	7018.08396104904	7040.93305645155	7066.89407373369	7095.93285735599	7128.01179191415	7163.09003280071	7201.12374932934	7242.06637715285	7285.86887692746	7332.47999623878	7381.84653196316	7433.91359045912	7488.62484319565	7545.92277568283	7605.74892786601	7668.04412438997	7732.74869345677	7799.80267323655	7204.56399851048	7151.6818600241	7101.5760318355	7054.3056735195	7009.9281469571	6968.49871967362	6930.07026495587
113	2263.0552496195	2190.30363350326	2125.66680900124	2069.90511634661	2023.75231446183	1987.87778842503	1962.84518109596	1949.07227675012	1946.79806524073	1956.06265376273	1976.70380579495	2008.37078200455	2050.55282593163	2102.61718284931	2163.85063602672	2233.49917488021	2310.80202204257	2395.01812888247	2485.44485394218	2581.42961128294	2682.3758099329	2787.74453009989	2897.05325739368	3009.87275792745	3125.82291458038	3244.5681067526	3365.81252256563	3489.29564616811	3614.78805842567	3742.08761787987	3871.01604285938	4001.41588688931	4133.14788354095	4266.08862849399	4400.12856365541	4535.17022820315	4671.12674334996	4807.92050034546	4945.48202447307	5083.74899091861	5222.66537147998	5362.18069387501	2068.54338384459	1988.68874024213	1917.26692979821	1855.25212691584	1803.61493355561	1763.26730884496	1734.9970536324
114	2927.56300058944	2826.76488417544	2730.4931247808	2639.24309312863	2553.55319327023	2474.00123750121	2401.19735580373	2335.77262718936	2278.36283246751	2229.587188888	2190.02266549213	2160.17543822244	2140.45205002118	2131.133604207	2132.35651463729	2144.10274428114	2166.20111174649	2198.33945081173	2240.08567501695	2290.91460508636	2350.2370157322	2417.42771109387	2491.85028694427	2572.87725565114	2659.90512963395	2752.36473428942	2849.72742001288	2951.50800643469	3057.2652913367	3166.60086165566	3279.15680904942	3394.61281230637	3512.68292313033	3633.11228800631	3755.67395841284	3880.16588206641	4006.40812556828	4134.24034989454	4263.51954124215	4394.117987968	4525.92148756575	4658.82776423076	2764.66599903425	2657.69695172881	2555.06290769498	2457.30710562632	2365.03453134741	2278.91132595889	2199.65990614788
115	7322.88002515193	7275.45195638755	7230.826246214	7189.05508133081	7150.18849039415	7114.27407822751	7081.35676254027	7051.47851608776	7024.67811743082	7000.99091346396	6980.44859686789	6963.07900162151	6948.90591951851	6937.94894042842	6930.22331875711	6925.73986819121	6924.50488641767	6926.52011101845	6931.78270726867	6940.28528803966	6952.01596546577	6966.95843355572	6985.09208041053	7006.39212825357	7030.82979910306	7058.37250356913	7088.98404994704	7122.62487062943	7159.2522627082	7198.82063955554	7241.28179025992	7286.58514377192	7334.67803485016	7385.50596901909	7439.0128839731	7495.1414051646	7553.83309352911	7615.02868362051	7678.66831070328	7744.69172563795	7813.03849667263	7883.64819748782	7105.74186968606	7056.85463396793	7010.83766928903	6967.74784411141	6927.63977895011	6890.56554198942	6856.57434611551
116	7017.03349558372	6975.47266119327	6936.90827179256	6901.39055921249	6868.96678443062	6839.68094838553	6813.57351329644	6790.68113827731	6771.03643304753	6754.66773341489	6741.59890198597	6731.84915732068	6725.43293430292	6722.35977807715	6722.63427335103	6726.25601027451	6733.21958749851	6743.5146523445	6757.12597740045	6774.03357223137	6794.21282829263	6817.63469464969	6844.26588162635	6874.0690891393	6907.00325620556	6943.02382793804	6982.08303620971	7024.1301901952	7069.11197309921	7116.97274145902	7167.65482373643	7221.09881506016	7277.2438654017	7336.02795872823	7397.38818104109	7461.26097558551	7527.58238384721	7596.28827128451	7667.31453706503	7740.59730738622	7816.07311217889	7893.67904526951	6796.97622260701	6754.06144174314	6714.22548548121	6677.52345587907	6644.00728932248	6613.72542068224	6586.72245829695
117	7416.77046363082	7343.83198058932	7273.25717973259	7205.11551887942	7139.47666658407	7076.41026929932	7015.98569843361	6958.2717779811	6903.33649377167	6851.246685871	6802.06772602868	6755.8631826522	6712.69447616308	6672.62052812016	6635.69740785559	6601.97798082653	6571.51156313117	6544.34358692814	6520.51528159192	6500.06337550069	6483.01982319106	6469.41156246403	6459.26030560011	6452.58236838374	6449.38854003284	6449.68399645424	6453.46825840149	6460.73519535634	6471.4730750504	6485.66465768211	6503.28733310789	6524.31329844286	6548.70977290312	6576.43924608159	6607.45975540376	6641.72518818334	6679.1856034698	6719.78756881677	6763.47450713174	6810.18704892513	6859.86338553591	6912.43961921093	7217.63124457271	7142.65956118868	7070.07695810321	6999.95775287484	6932.37669580636	6867.40871982447	6805.12866591875
118	7192.19287267549	7144.02182519411	7098.69531011079	7056.26814389374	7016.7929196402	6980.31971914429	6946.89582703334	6916.56545025231	6889.36944642582	6865.34506466124	6844.52570235158	6826.94068153476	6812.61504812823	6801.56939716912	6793.81972683786	6789.37732363943	6788.24868065737	6790.43545023832	6795.93443191911	6804.73759580321	6816.83214097341	6832.20058797557	6850.82090381371	6872.66665739093	6897.70720288357	6925.9078881722	6957.23028509347	6991.63243812146	7029.06912794366	7069.49214629991	7112.85057859352	7159.09109075958	7208.15821716898	7259.99464650399	7314.54150281095	7371.7386192803	7431.52480256716	7493.83808584658	7558.61596908696	7625.79564536605	7695.31421237194	7767.10886848503	6975.48087980181	6925.80273495577	6879.03854153714	6835.24810828201	6794.48893302089	6756.81587239655	6722.28081229578
119	4954.65473460638	4811.93074751915	4669.66486936654	4527.90028147765	4386.68558473554	4246.07564383422	4106.1325868141	3966.92699218682	3828.53930313429	3691.06151715762	3554.59921013834	3419.2739667151	3285.22630386919	3152.61919192335	3021.64229589613	2892.51707909458	2765.50292619218	2640.90444926145	2519.08012553467	2400.45236174553	2285.5189556319	2174.86568446548	2069.17932711447	1969.25973995764	1876.02858518277	1790.53094773353	1713.92455799268	1647.45021154711	1592.37731140756	1549.92170691277	1521.14022579879	1506.81663411002	1507.3631428438	1522.76374177395	1552.57646362167	1595.9938692836	1651.94360661784	1719.20255390538	1796.50094809515	1882.60255627309	1976.35715559959	2076.72851410836	4889.67980503356	4745.00195641341	4600.66701669511	4456.70830234388	4313.163484889	4170.07530676389	4027.4924385153
120	5222.83436400031	5073.22324147331	4923.63767668837	4774.08007203873	4624.55314020664	4475.05995584149	4325.60401788871	4176.18932523397	4026.82046907785	3877.50274656187	3728.24230145774	3579.04629986244	3429.92315133765	3280.88278989055	3131.93703436746	2983.10005578869	2834.38899020257	2685.82475266995	2537.43313323534	2389.24629507755	2241.30485671871	2093.66083983435	1946.38192887429	1799.55776876548	1653.30951804827	1507.80476557398	1363.28159561961	1220.08887220442	1078.75653065673	940.123980137317	805.586241716166	677.586848217077	560.622270442723	463.129973718571	399.624904362515	387.20718614247	430.322431426605	515.2126106254	625.083452397969	749.021535020629	881.110575654885	1018.18322627665	5210.93305264549	5060.97022663556	4911.01156669003	4761.05746646651	4611.10837080837	4461.16478435837	4311.22728194536
121	7813.10496548552	7752.45893500978	7694.2606905914	7638.56618148957	7585.43055743382	7534.90795383147	7487.05126883765	7441.9119337797	7399.53967868341	7359.9822948919	7323.28539688446	7289.49218572116	7258.64321657485	7230.77617297976	7205.92565048281	7184.12295239869	7165.39590032641	7149.76866199065	7137.26159881049	7127.89113539573	7121.66965286594	7118.60540761498	7118.70247674334	7121.96073098979	7128.37583558639	7137.93927903901	7150.63842935582	7166.45661688783	7185.37324252168	7207.36390958306	7232.40057755446	7260.45173535867	7291.48259182724	7325.45528076967	7362.32907797352	7402.06062744536	7444.60417420066	7489.91180100659	7537.9336665519	7588.61824273202	7641.91254887498	7697.76238094617	7604.10718882073	7541.78076833048	7481.94398816489	7424.65704208009	7369.9793899928	7317.96951970056	7268.68469804422
122	7983.80324031682	7941.94326485469	7902.71023679338	7866.14346256735	7832.28028629567	7801.15591530578	7772.80325038123	7747.25272246797	7724.53213759819	7704.66653179777	7687.67803761312	7673.58576391578	7662.40569042731	7654.15057831803	7648.82989801634	7646.44977517934	7647.01295554171	7650.51878910366	7656.96323387588	7666.33887913561	7678.63498786438	7693.83755782641	7711.92940047287	7732.89023663403	7756.69680779211	7783.32300154926	7812.73998973037	7844.91637750359	7879.81836181275	7917.40989733988	7957.65286828108	8000.50726415605	8045.93135800666	8093.8818853413	8144.31422233646	8197.18256186792	8252.44008613207	8310.03913468336	8369.93136691443	8432.06791812409	8496.3995484548	8562.87678413223	7763.76199593927	7720.70912892476	7680.34609684148	7642.71551681794	7607.85793536172	7575.81162966569	7546.6124136339
123	5236.33565903792	5142.14224637323	5050.64953914739	4962.00693169457	4876.36985375555	4793.89937822527	4714.7616783903	4639.12731631618	4567.17034578643	4499.06721614436	4434.9954679595	4375.13221785719	4319.6524378823	4268.7270446747	4222.52082495882	4181.19023603609	4144.88113220043	4113.72647944017	4087.84413017733	4067.3347360429	4052.27987863761	4042.74049525616	4038.75566809153	4040.34183188583	4047.49243702592	4060.17808407898	4078.34712333839	4101.92669117511	4130.82413550303	4164.92876703064	4204.11386236754	4248.23883961031	4297.15152703259	4350.69044997163	4408.68706917928	4470.9679146351	4537.35657081442	4607.6754817359	4681.74755582877	4759.39756116811	4840.45331051066	4924.74664266492	5061.02475869353	4963.5056215923	4868.65716685591	4776.63849024784	4687.61624175479	4601.76432455198	4519.2634214843
124	2443.14864421836	2306.19093359895	2170.96211733359	2037.80641273938	1907.15809646672	1779.56949912939	1655.74809912117	1536.60486184441	1423.31507520647	1317.3897196173	1220.74735779283	1135.76014981891	1065.22142882078	1012.1565269559	979.409794634046	969.043252240393	981.766098270419	1016.71189961349	1071.70894836868	1143.8687080694	1230.1746789237	1327.87138989186	1434.63364089665	1548.5875845899	1668.26014120841	1792.50630636922	1920.43859210398	2051.36746627988	2184.75425286629	2320.17507466843	2457.2936692235	2595.84100909334	2735.60002196023	2876.39409396082	3018.0783713093	3160.53313459957	3303.6587145761	3447.37156074262	3591.60117791293	3736.28772078049	3881.38009110568	4026.83442156708	2361.36727162113	2219.36864393198	2078.49885737798	1939.00396050225	1801.20341822416	1665.51784290648	1532.50910356533
125	2076.90288677908	1943.43628292258	1812.56231501858	1684.88524275614	1561.18960797658	1442.50000977909	1330.15718609897	1225.90724632618	1131.98833420899	1051.17323801253	986.687052293853	941.889631182101	919.662650538892	921.640537064377	947.671748874118	995.871870747488	1063.23017148313	1146.37454063564	1242.13902303405	1347.83630048852	1461.31263202832	1580.89376599528	1705.29591726034	1833.53805706525	1964.86844933401	2098.70741525842	2234.60425617871	2372.20532917682	2511.23050335882	2651.45577624333	2792.70037793528	2934.81713972085	3077.68524404703	3221.20472096572	3365.29223433037	3509.87782773436	3654.90239047706	3800.31566811248	3946.07468831775	4092.14250599046	4238.48719568187	4385.08103706667	1986.02685313676	1846.00163241583	1707.6767656141	1571.5013166375	1438.08601411002	1308.27555322951	1183.25694833517
126	8518.58451490201	8451.39240048406	8386.34619530605	8323.49620887828	8262.89255660764	8204.58501668186	8148.62287880515	8095.05478530773	8043.92856534186	7995.29106303314	7949.18796053987	7905.66359722116	7864.76078618475	7826.52062965607	7790.98233472544	7758.18303113543	7728.15759286887	7700.93846533369	7676.55549999369	7655.03579829076	7636.40356664987	7620.67998431373	7607.88308564775	7598.02765837501	7591.12515908589	7587.18364713365	7586.20773777635	7588.19857522024	7593.15382592696	7601.06769225841	7611.93094630495	7625.73098340369	7642.45189464944	7662.07455743574	7684.57674281617	7709.93323833806	7738.11598477842	7769.09422513167	7802.83466407615	7839.30163609268	7878.45728040695	7920.261720901	8314.37512911504	8245.5191456245	8178.8358445867	8114.37879095974	8052.20144756897	7992.35702029619	7934.89829337015
127	7843.76380487723	7794.34006362506	7747.50676596363	7703.31115886769	7661.79888749863	7623.01378951056	7586.99768934238	7553.79019443713	7523.42849540261	7495.94717228955	7471.37800907354	7449.74981859143	7431.08827999722	7415.41579083795	7402.75133563749	7393.11037276731	7386.50474114235	7382.94258803858	7382.42831905276	7384.96257092626	7390.54220760108	7399.16033959119	7410.80636637766	7425.46604121472	7443.12155743736	7463.75165507411	7487.33174627282	7513.83405786323	7543.22778919879	7575.47928322728	7610.55220872513	7648.40775149238	7689.00481237008	7732.30020992598	7778.24888573318	7826.80411027236	7877.91768762181	7931.54015721376	7987.62099114696	8046.1087856844	8106.95144577009	8170.09636156405	7627.64728155367	7576.8139749293	7528.62767026935	7483.13950240052	7440.39895806633	7400.45364325297	7363.34904949067
128	7998.17999610378	7954.49055507366	7913.40472591802	7874.96326000071	7839.2050592701	7806.16699801661	7775.88374818436	7748.38760997184	7723.70834949851	7701.8730453432	7682.90594565212	7666.82833755746	7653.65843045499	7643.41125461848	7636.09857643564	7631.72883136538	7630.30707551038	7631.8349564377	7636.31070364654	7643.72913881545	7654.08170567342	7667.35651911663	7683.53843290643	7702.60912504749	7724.54719974657	7749.32830466802	7776.92526198466	7807.30821166813	7840.44476531988	7876.30016877069	7914.83747171449	7956.01770254725	7999.80004670849	8046.14202682584	8094.99968306907	8146.32775220832	8200.07984402422	8256.20861381349	8314.66592989074	8375.40303513674	8438.37070178216	8503.51937875407	7779.01870002614	7734.09136096162	7691.82839228024	7652.27393949743	7615.47020650247	7581.45725302003	7550.27279539036
129	7640.67945079965	7590.48404697768	7542.93917217115	7498.09524698048	7456.00100594077	7416.70326752065	7380.24670362524	7346.67361084985	7316.02368587955	7288.33380755882	7263.63782814628	7241.96637637707	7223.34667482277	7207.80237400923	7195.35340555767	7186.01585643549	7179.80186613768	7176.71954830444	7176.77293795613	7179.96196514363	7186.2824553992	7195.72615700158	7208.28079463255	7223.93014860515	7242.65415848787	7264.42904961518	7289.22748062023	7317.01870992673	7347.76877892275	7381.44070933558	7417.99471233543	7457.38840673375	7499.57704376465	7544.51373593203	7592.14968752508	7642.43442456095	7695.31602206547	7750.74132680193	7808.65617378149	7869.00559508171	7931.73401976349	7996.78546385351	7425.0314462491	7373.36816706837	7324.41410176361	7278.22391787254	7234.85055276664	7194.34495285214	7156.75581097799
130	3196.48061935067	3092.65798344475	2992.75739775972	2897.18461057458	2806.38181298564	2720.82661692121	2641.02905418309	2567.52601492392	2500.87256695278	2441.62973063927	2390.34856736336	2347.5508923135	2313.70752193079	2289.21562737315	2274.37733604217	2269.38201528676	2274.29452411468	2289.05107414107	2313.46330079414	2347.22995351942	2389.95457106371	2441.16685936284	2500.34533719218	2566.93910360889	2640.38715049226	2720.13430436158	2805.64348224605	2896.40440055944	2991.93916049511	3091.8052679644	3195.59666984519	3302.94334253587	3413.50988837758	3526.99350417196	3643.12159901885	3761.64926306946	3882.35672727355	4005.04690654001	4129.54308316216	4255.68676174633	4383.33570911609	4512.3621807011	3037.47830613461	2928.02322020075	2822.3011622412	2720.74733801244	2623.84577647866	2532.13064329532	2446.18537425502
131	3274.08394312933	3131.01537861579	2988.62970348137	2847.02937759035	2706.33767629279	2566.70402038999	2428.31093712511	2291.38321878754	2156.20005384219	2023.11118279024	1892.55848325641	1765.10479463041	1641.47215278217	1522.59163584621	1409.66603121806	1304.2430442323	1208.28808076097	1124.22810079143	1054.91048336315	1003.39523718924	972.515524250651	964.255908244272	979.188969012247	1016.29286441236	1073.27065749127	1147.16484907596	1234.94252758063	1333.86561190395	1441.64158636926	1556.4324672748	1676.79818569223	1801.62172905117	1930.03837327905	2061.37671441971	2195.11238068818	2330.83275625097	2468.21046104998	2606.98350418834	2746.94041996338	2887.90909122383	3029.74829583974	3172.34126816931	3213.87668243937	3068.00189290262	2922.5479357514	2777.5809251318	2633.18128724718	2489.44775488822	2346.50273685962
132	7601.96989926372	7561.95724049888	7524.72364517627	7490.31055675788	7458.75701497128	7430.09945097239	7404.37149024645	7381.60376551495	7361.82374196643	7345.05555702284	7331.31987673145	7320.63377074607	7313.01060761054	7308.4599718314	7306.98760392436	7308.595364304	7313.28122155385	7321.03926523492	7331.85974305557	7345.72912185946	7362.63017153371	7382.54207065103	7405.44053235349	7431.29794872087	7460.08355168934	7491.76358842271	7526.30150887847	7563.65816330523	7603.79200736289	7646.65931254749	7692.21437975933	7740.40975383394	7791.19643709091	7844.52410006261	7900.34128772995	7958.59561981724	8019.23398386347	8082.20271999742	8147.44779653752	8214.91497572732	8284.54996910146	8356.29858212389	7381.12145571013	7339.90499528908	7301.53917846306	7266.06916070845	7233.53754124113	7203.9841276662	7177.44570871652
133	7748.00534756117	7696.01722557815	7646.61971641365	7599.86333554577	7555.79711420052	7514.46837929173	7475.9225314511	7440.20282314808	7407.35013910533	7377.40278129547	7350.39626088539	7326.36309958879	7305.33264282884	7287.33088710338	7272.38032381893	7260.49980171937	7251.70440983577	7246.00538261268	7243.41002859835	7243.92168374956	7247.53969002724	7254.25939962445	7264.07220475397	7276.96559254252	7292.92322422769	7311.92503751201	7333.94737056386	7358.963105931	7386.94183238154	7417.85002246206	7451.65122350388	7488.30625962903	7527.77344235731	7570.00878738818	7614.96623518514	7662.5978731167	7712.85415701359	7765.68413018621	7821.03563810139	7878.85553714622	7939.08989608663	8001.68418904637	7533.38728421864	7479.9076748437	7429.07338248547	7380.93906413735	7335.5578698986	7292.98119459529	7253.25842603063
134	8272.95712226366	8213.61058092156	8156.59215828511	8101.95100772238	8049.73553974511	7999.99325133713	7952.77054971462	7908.11257157469	7866.06299912954	7826.66387429469	7789.9554125419	7755.97581809658	7724.76110217539	7696.34490610551	7670.75833116037	7648.02977698509	7628.18479046471	7611.24592682189	7597.23262463777	7586.1610963912	7578.04423589311	7572.89154386143	7570.70907261889	7571.49939064891	7575.26156750476	7581.99117928867	7591.68033459493	7604.31772058993	7619.88866859934	7638.37523830411	7659.75631946416	7684.00774980984	7711.10244762676	7741.01055738635	7773.69960664931	7809.13467244388	7847.27855523155	7888.09195861052	7931.53367291998	7977.56076096386	8026.12874417731	8077.19178764498	8062.97230565451	8002.06862859965	7943.53195201857	7887.41497637487	7833.76970220311	7782.64724149869	7734.09762188684
135	7706.4216585362	7643.16959554283	7582.35885952556	7524.0486444685	7468.29752054365	7415.16320977978	7364.70235116757	7316.9702566162	7272.02065951107	7229.90545787473	7190.67445435569	7154.37509559679	7121.05221366101	7090.74777242319	7063.50062191515	7039.34626372873	7018.31663055807	7000.43988289794	6985.7402258136	6974.23774847336	6965.94828886091	6960.88332577747	6959.04989982521	6960.45056462611	6965.08336906798	6972.9418708799	6984.01518128372	6998.28804003034	7015.74091961704	7036.35015702264	7060.08811094968	7086.92334215684	7116.82081423268	7149.74211194041	7185.645674097	7224.48703792327	7266.21909177218	7310.7923331998	7358.15512949696	7408.25397791533	7461.03376308291	7516.43800928582	7499.33498232375	7434.32125781928	7371.78795413172	7311.79871206736	7254.4166450325	7199.70409131528	7147.72235289796
136	4107.73033812173	4027.6167211867	3951.57722904506	3879.85140999908	3812.68272381726	3750.31603515458	3692.99463807156	3640.95683197981	3594.43210118707	3553.63698624035	3518.7707728829	3490.01115992584	3467.51009557264	3451.38998833206	3441.74049898961	3438.61610177191	3442.03456555762	3451.97645237636	3468.38566586171	3491.17101395455	3520.20868590366	3555.34549067108	3596.40266737017	3643.1800608535	3695.46045680373	3753.01388777968	3815.60175044627	3882.98060981332	3954.90560398416	4031.13339877206	4111.42467315087	4195.54614196098	4283.27214144208	4374.38581608716	4468.67995277149	4565.9575112583	4666.03189990331	4768.72704284679	4873.87728091433	4981.32714360107	5090.93102444907	5202.55278702237	3917.17705973332	3833.08289828053	3753.10419292978	3677.50946307152	3606.57438701189	3540.57904264206	3479.80449097599
137	3656.30474429464	3531.53039501545	3408.79273404755	3288.31982956251	3170.36987184497	3055.23507640684	2943.24583494429	2834.77497214716	2730.24186940801	2630.11608359876	2534.91991705933	2445.22918835105	2361.67123159776	2284.9189599844	2215.67974359059	2154.67798604434	2102.63076783368	2060.21685582966	2028.0407454335	2006.59499205134	1996.22545920796	1997.10468697078	2009.21790812172	2032.36426330852	2066.17298890291	2110.13164665319	2163.62167145134	2225.95604919548	2296.41467369352	2374.27437314161	2458.83217588339	2549.42169209885	2645.42334682136	2746.2696204928	2851.44654478047	2960.49259275988	3072.99590149177	3188.59054350385	3306.952361676	3427.79471604836	3550.86436421688	3675.93760494671	3536.02708488021	3406.85055896771	3279.45000118197	3154.04062788719	3030.86961900912	2910.22119527995	2792.4223456436
138	4880.07884143048	4814.19694102569	4752.13983045865	4694.05920737174	4640.10439637174	4590.42088146108	4545.14873480463	4504.42096909847	4468.36184803478	4437.08519592563	4410.6927528005	4389.27262494414	4372.89788187648	4361.62534926008	4355.4946426375	4354.527479476	4358.72729701128	4368.07919143317	4382.5501809169	4402.08978175036	4426.63087433549	4456.0908250752	4490.37282168213	4529.36737379238	4572.95392809742	4621.0025473765	4673.37560547911	4729.92945502459	4790.51603084645	4854.98435905579	4923.18194912416	4994.95605328975	5070.1547843219	5148.62808836108	5230.2285743652	5314.81220557486	5402.23886120344	5492.37277859405	5585.08288721871	5680.24304653385	5777.73219964425	5877.434454459	4675.97115416606	4607.17151629187	4542.28693359077	4481.48746000788	4424.94148909583	4372.81403334554	4325.26484958868
139	7725.11549180908	7663.70055266657	7604.74987574938	7548.32119726184	7494.47148463071	7443.25671217912	7394.7316276808	7348.94951132574	7305.96192893951	7265.81848154449	7228.56655353819	7194.25106203711	7162.91421006934	7134.5952464385	7109.33023516957	7087.15183747	7068.08910912247	7052.16731608849	7039.40777098149	7029.82769281512	7023.44009212185	7020.2536832359	7020.27282509615	7023.49749149374	7029.92327124817	7039.54139831928	7052.33881134932	7068.29824171531	7087.39832872418	7109.61376014949	7134.915436036	7163.27065331335	7194.64330861241	7228.99411647607	7266.28084003379	7306.45853124099	7349.47977775145	7395.29495359583	7443.85247100547	7495.09903081608	7548.97986920601	7605.43899862965	7516.68259795479	7453.55048009674	7392.92431453492	7334.86624020281	7279.43770376416	7226.69921087044	7176.71006561584
140	8897.89902562312	8820.26478117805	8744.51554872878	8670.70073210748	8598.87014796279	8529.07392916951	8461.36241918934	8395.78605733041	8332.3952549015	8271.24026245744	8212.37102830711	8155.83704874979	8101.68721050167	8049.96962601407	8000.73146246883	7954.01876545444	7909.87627840681	7868.34725911707	7829.47329468835	7793.29411649732	7759.84741680278	7729.16866872938	7701.29095146321	7676.24478246515	7654.05795858113	7634.75540787546	7618.3590539315	7604.88769429921	7594.35689462548	7586.77889981728	7582.16256342632	7580.51329617388	7581.83303432646	7586.12022835479	7593.36985200842	7603.57343171097	7616.71909585342	7632.79164333256	7651.77263041615	7673.64047478573	7698.37057542737	7725.9354468307	8702.74416509928	8623.35321883336	8545.85882575992	8470.31304039886	8396.76845782242	8325.27811341183	8255.8953721844
141	7950.73371370034	7898.00126842685	7847.78307175148	7800.12768496278	7755.08235400728	7712.69281045146	7673.00307015409	7636.05523133781	7601.88927390263	7570.54286194571	7542.05115148735	7516.44660554074	7493.75881860497	7474.01435268109	7457.23658682745	7443.44558218298	7432.65796422007	7424.88682381093	7420.14163846217	7418.42821481958	7419.74865323232	7424.10133490566	7431.48093181115	7441.87843920605	7455.28123031132	7471.6731323864	7491.03452311525	7513.34244599718	7538.57074319921	7566.690204088	7597.66872758413	7631.47149628588	7668.06116030261	7707.39802869107	7749.44026638028	7794.14409455753	7841.463992536	7891.35289926476	7943.76241275015	7998.64298582058	8055.94411686096	8115.61453423571	7736.53027655092	7682.32769240448	7630.69029968764	7581.67051175284	7535.31941397177	7491.6865400997	7450.81964500496
142	7089.33138675156	7046.93661897847	7007.49810272362	6971.06601277623	6937.68771251178	6907.40747206873	6880.2661955094	6856.30116053595	6835.54577439362	6818.02934950472	6803.77690217451	6792.80897754397	6785.14150354977	6780.78567630187	6779.7478787668	6782.02963413434	6787.62759466413	6796.53356618953	6808.73456787213	6824.21292619527	6842.94640160681	6864.90834573462	6890.06788662544	6918.39013905444	6949.83643669934	6984.36458272494	7021.92911519632	7062.48158369753	7105.97083361152	7152.34329454411	7201.54326965541	7253.51322279194	7308.19406067558	7365.52540763906	7425.44587074849	7487.8932935121	7552.8049966486	7620.11800476507	7689.76925807394	7761.69580858452	7835.83500045296	7912.1246344045	6869.66041690582	6825.90146987561	6785.17834871856	6747.546019553	6713.05646204605	6681.75834296906	6653.69669880043
143	3214.63888810441	3117.34880613819	3024.37470303381	2936.12661112131	2853.04310792863	2775.5880173063	2704.24501014494	2639.50974139519	2581.87928491557	2531.83885264574	2489.84611504067	2456.31385297528	2431.59210784841	2415.95136136519	2409.56845698663	2412.51687749653	2424.76258350817	2446.16595009826	2476.48955001028	2515.41080025791	2562.53797311131	2617.42785956756	2679.60346007983	2748.57038718822	2823.83108740265	2904.89642049843	2991.29449975614	3082.57696115969	3178.32298948285	3278.14150033473	3381.67188439907	3488.58368653914	3598.57553887381	3711.37360645667	3826.72974628995	3944.41952919401	4064.24023159944	4186.00887059614	4309.56032977357	4434.74560418769	4561.43017906066	4689.49254714283	3046.02419538146	2943.16568274354	2844.5040706974	2750.49103166352	2661.619198382	2578.42023999576	2501.4602626716
144	7847.19636904095	7776.06295133184	7707.19384243958	7640.65027074278	7576.49351136359	7514.78469609429	7455.58460904333	7398.95346853603	7344.95069619088	7293.63467431811	7245.06249305839	7199.28968907461	7156.36997779262	7116.35498157989	7079.29395643362	7045.23352006719	7014.21738441951	6986.28609580465	6961.47678598907	6939.82293752691	6921.35416659698	6906.09602652512	6894.06983490824	6885.29252700913	6879.77653773905	6877.52971413562	6878.55525973728	6882.85171179232	6890.41295167649	6901.22824832916	6915.28233402462	6932.55551119606	6953.02378862124	6976.65904478932	7003.42921589986	7033.29850566317	7066.22761381075	7102.17398008164	7141.09204038584	7182.93349181826	7227.64756329764	7275.18128869117	7646.37880414795	7573.35947824406	7502.62996938431	7434.25563381371	7368.30203648286	7304.83474647868	7243.9191151221
145	3894.2024085709	3764.99891641718	3637.39463272928	3511.56389941524	3387.70434911645	3266.04025177641	3146.82626264697	3030.35155719632	2916.9442958236	2806.97629514824	2700.86768464019	2599.09118927418	2502.17549388391	2410.70691416988	2325.32833846057	2246.73415629409	2175.65973631842	2112.86408441096	2059.10476224406	2015.10511794166	1981.51540053537	1958.87119548217	1947.55433047405	1947.76225744608	1959.49130761476	1982.5370083313	2016.51139989016	2060.8740606949	2114.97139316091	2178.0781724693	2249.4362601683	2328.28711360459	2413.89658225748	2505.57198418332	2602.67240690177	2704.61360992161	2810.86896384779	2920.96770205872	3034.49151137551	3151.07022776755	3270.37717390775	3392.124492185	3784.47927305501	3651.39542013364	3519.67499352087	3389.4769516422	3260.98364780263	3134.40474358158	3009.98176768062
146	8288.37411414193	8221.9899377909	8157.82503341703	8095.93216819845	8036.36383732338	7979.17210223502	7924.40841993066	7872.12346398058	7822.36693820265	7775.18738405391	7730.63198295359	7688.74635503402	7649.57435585086	7613.15787284136	7579.53662339133	7548.74795653528	7520.82666032736	7495.80477704061	7473.71142831348	7454.57265236041	7438.41125525656	7425.2466782387	7415.09488276758	7407.96825489849	7403.87553029171	7402.82174092256	7404.80818421653	7409.83241507656	7417.88826090959	7428.96585942164	7443.05171867612	7460.12879852803	7480.17661232898	7503.17134749855	7529.08600332557	7557.89054421213	7589.55206638517	7624.03497602822	7661.30117671076	7701.3102639775	7744.01972498957	7789.38514115488	8083.56786714157	8015.48771662118	7949.65627137237	7886.12984648806	7824.96458160652	7766.2162650878	7709.9401472301
147	7653.84486293357	7600.96217702181	7550.69060039259	7503.08261748778	7458.18923617027	7416.05975541104	7376.74153029546	7340.27973645318	7306.71713627777	7276.09384940946	7248.44713003095	7223.81115367143	7202.21681613054	7183.69154716263	7168.25914142155	7155.93960902002	7146.74904784482	7140.69953949564	7137.79907039721	7138.05147928506	7141.45643184967	7148.00942295032	7157.70180635415	7170.52085153575	7186.44982668058	7205.46810665153	7227.55130428179	7252.67142310494	7280.79702934426	7311.89344075203	7345.92292981445	7382.84493864479	7422.6163029476	7465.1914824003	7510.52279488084	7558.56065209097	7609.25379427275	7662.54952188565	7718.39392234003	7776.73209007658	7837.50833853387	7900.66640276095	7439.77935944616	7385.36406212141	7333.61475713778	7284.58826189691	7238.33990275296	7194.92325277886	7154.3898651208
148	8471.64874014017	8402.9385279313	8336.36234070926	8271.9717051327	8209.81804603251	8149.95254286037	8092.42597719073	8037.28857172789	7984.58982149946	7934.3783180196	7886.70156737086	7841.60580337666	7799.13579711076	7759.33466422393	7722.24367166066	7687.90204548717	7656.34678165196	7627.61246159267	7601.73107462635	7578.73184913096	7558.64109443709	7541.48205536129	7527.27478118924	7516.03601076408	7507.77907519852	7502.51381952869	7500.24654433281	7500.97996815334	7504.71321123102	7511.44180076598	7521.15769765985	7533.84934433523	7549.50173299285	7568.0964933764	7589.61199883764	7614.02348932565	7641.30320968543	7671.420561534	7704.34226684804	7740.03254132278	7778.45327555184	7819.56422202391	8268.67336091972	8198.26222530833	8130.01017780871	8063.97204103925	8000.20263974835	7938.75664612623	7879.68841432039
149	7301.79370051643	7253.96095194371	7208.9337262784	7166.76490318408	7127.50521678294	7091.2029856081	7057.90384469885	7027.6504828443	7000.48238816915	6976.43560532061	6955.54250748006	6937.83158642362	6923.32726366623	6912.04972552235	6904.01478462962	6899.23377011368	6897.71344816323	6899.45597429693	6904.45887811055	6912.71508076004	6924.21294487511	6938.93635610854	6956.86483498332	6977.97367724323	7002.23412049876	7029.61353462446	7060.07563302247	7093.58070171191	7130.08584305496	7169.54523082312	7211.91037341793	7257.13038200873	7305.15224061641	7355.92107526625	7409.38041960012	7465.47247459971	7524.13836033577	7585.31835797221	7648.9521405155	7714.97899114413	7783.33800817391	7853.96829602536	7084.87851478132	7035.57121481881	6989.13719754056	6945.63408991225	6905.11728745365	6867.63964500629	6833.25116847612
150	7027.14842521644	6974.29335825862	6924.28613532494	6877.18888066976	6833.06176590955	6791.96268193378	6753.94690744543	6719.06677777017	6687.37135796809	6658.90612445785	6633.71265951597	6611.82836312302	6593.28618652783	6578.11439176961	6566.33634111321	6557.9703199772	6553.02939642729	6551.52131972643	6553.44845976856	6558.807788501	6567.59090365546	6579.78409437944	6595.36844756496	6614.31999295783	6636.60988448952	6662.20461470181	6691.06625860083	6723.15274297366	6758.4181369091	6796.81295908384	6838.28449742987	6882.77713676278	6930.23269020591	6980.59073044427	7033.78891714982	7089.76331731697	7148.44871560542	7209.77891222501	7273.68700633749	7340.10566331297	7408.96736465311	7480.20463970184	6813.1791611486	6758.65102459024	6707.03621652815	6658.40248819359	6612.81561266319	6570.33901002731	6531.03336644472
151	8277.16685949727	8212.59256729219	8150.26869401685	8090.24724868767	8032.57984442437	7977.31753292267	7924.51063075877	7874.20853831316	7826.45955234492	7781.31067340457	7738.80740937893	7698.99357674295	7661.91110114323	7627.59981912801	7596.09728291523	7567.43857022192	7541.65610118046	7518.77946442427	7498.83525439843	7481.84692187467	7467.83463956556	7456.81518459226	7448.8018393702	7443.8043122463	7441.82867899699	7442.87734601373	7446.94903566501	7454.03879406853	7464.13802115738	7477.2345226007	7493.31258288096	7512.35305847922	7534.33348992229	7559.22823118663	7587.00859473659	7617.64301038707	7651.09719598703	7687.33433790936	7726.31527927698	7767.99871384936	7812.34138357656	7859.29827785752	8070.96454890829	8004.72703938839	7940.77192846776	7879.15479503912	7819.93090556627	7763.15503328829	7708.88126729909
152	7502.42916936976	7454.24903725132	7408.79421235291	7366.11514682396	7326.26035131213	7289.27615183968	7255.20644806123	7224.09247544905	7195.97257410483	7170.88196697852	7148.85255023531	7129.91269857329	7114.0870881034	7101.39653931117	7091.85788235605	7085.48384671672	7082.28297685051	7082.25957515228	7085.41367310372	7091.74103106669	7101.23316670709	7113.87741162672	7129.65699531721	7148.55115513755	7170.53527066239	7195.58102042434	7223.6565587412	7254.72671016772	7288.75317892421	7325.69477051513	7365.50762280983	7408.14544376776	7453.55975314977	7501.70012563303	7552.51443292018	7605.94908261945	7661.9492519017	7720.45911416076	7781.42205714919	7844.78089132326	7910.47804735076	7978.45576196888	7285.67246213752	7236.04926831561	7189.21501087819	7145.22453131949	7104.13065789767	7065.98392845382	7030.8323135325
153	3805.17776187663	3728.6358798343	3656.65031137265	3589.49519087224	3527.44641366461	3470.77785627384	3419.75699491347	3374.64000024376	3335.66644143784	3303.05378947175	3276.99196124324	3257.63818467574	3245.11248198612	3239.49405764255	3240.81883611723	3249.07832435879	3264.21988189476	3286.14837874663	3314.72912123315	3349.79184090465	3391.13548208414	3438.53349387564	3491.73933296399	3550.49190964254	3614.52075408051	3683.55073442615	3757.30621518595	3835.5145973397	3917.90922665463	4004.23169163815	4094.23355739434	4187.6775968047	4284.33858806324	4384.00374882086	4486.47287434994	4591.55824148808	4699.08433290535	4808.88742856479	4920.8151035707	5034.72566447219	5150.48754968962	5267.97871413281	3611.36725515421	3530.6262317573	3454.5170347489	3383.35226019664	3317.45012140136	3257.13007378963	3202.70753353789
154	7447.67990657263	7380.98606445719	7316.76105552112	7255.07044558462	7195.97941660115	7139.55251572465	7085.85338913815	7034.94450204397	6986.88684667085	6941.73964049485	6899.56001724351	6860.40271365716	6824.31975528692	6791.36014492754	6761.56955748117	6734.99004528171	6711.65975793244	6691.61268075841	6674.87839582962	6661.48186935615	6651.44326888497	6644.77781339579	6641.49565883958	6641.60182110929	6645.09613780531	6651.97326948498	6662.22274034412	6675.82901763443	6692.77162841853	6713.02531161141	6736.56020274641	6763.34204833908	6793.33244638493	6826.48910920294	6862.76614461618	6902.11435141325	6944.4815249911	6989.81276920557	7038.0508106154	7089.13631154514	7143.0081787122	7199.60386446685	7243.29340062689	7174.69994447396	7108.61147014101	7045.09847398371	6984.23121877402	6926.07945817538	6870.71214206352
155	7686.75533376713	7637.18002772068	7590.24687824097	7546.00518497391	7504.50254932686	7465.78465107501	7429.89502495013	7396.87483938236	7366.76267972023	7339.59433833544	7315.40261403703	7294.21712329155	7276.06412561762	7260.96636547662	7248.94293281272	7240.00914418279	7234.17644619028	7231.45234261135	7231.84034629878	7235.33995658292	7241.9466624896	7251.65197174971	7264.44346515692	7280.30487545645	7299.21618961359	7321.15377299591	7346.09051366692	7373.99598481675	7404.83662312717	7438.57592071659	7475.17462828164	7514.59096693272	7556.78084631531	7601.69808661941	7649.29464218159	7699.52082454723	7752.32552298184	7807.6564206437	7865.46020479843	7925.68276967837	7988.26941081445	8053.16500984723	7470.74744533301	7419.72904862132	7371.41157226341	7325.84845803939	7283.09140010543	7243.19009167405	7206.19197049694
156	8394.29355360678	8336.04495255208	8280.10532851517	8226.52178414968	8175.34064686895	8126.60730766786	8080.36605527152	8036.65990662734	7995.5304349228	7957.01759644854	7921.15955766862	7887.99252403891	7857.55057215168	7829.86548683576	7804.96660488294	7782.8806670859	7763.6316802269	7747.2407906112	7733.72617064479	7723.10291985517	7715.38298156098	7710.57507627923	7708.6846527172	7709.71385697703	7713.66152039057	7720.52316615464	7730.29103464996	7742.95412713365	7758.49826723455	7776.90617943218	7798.15758355521	7822.2293040708	7849.09539285739	7878.72726397526	7911.09383885937	7946.1617003159	7983.89525363942	8024.25689318316	8067.20717272645	8112.70497803926	8160.70770012525	8211.17140767481	8183.54216435321	8123.78263168739	8066.37116174334	8011.35823516172	7958.79358986412	7908.72604285795	7861.20330590797
157	7726.40781897263	7657.77211141689	7591.4812371612	7527.59714493278	7466.18161559867	7407.29605161258	7351.00125247026	7297.35717707699	7246.42269428514	7198.25532313959	7152.91096466143	7110.44362737259	7070.90514899583	7034.34491708577	7000.80959156429	6970.34283235136	6942.9850354184	6918.77308067927	6897.74009514308	6879.91523470312	6865.32348775965	6853.98550368791	6845.91744883458	6841.13089233606	6839.63272363038	6841.42510304128	6846.50544622345	6854.86644275876	6866.49610858603	6881.37787137291	6899.49068745418	6920.80918839382	6945.30385485328	6972.94121505081	7003.68406476593	7037.49170569738	7074.32019876531	7114.12262894943	7156.84937825172	7202.44840345156	7250.8655155037	7302.04465760253	7523.52365935291	7453.01985369006	7384.8912877695	7319.20428946197	7256.02516778844	7195.41998400875	7137.45430549027
158	7554.7798841058	7508.02313714119	7463.98964706053	7422.72787915796	7384.28429691272	7348.70312913858	7316.02613963274	7286.29240178832	7259.53808075004	7235.79622573422	7215.09657508472	7197.4653766579	7182.92522594477	7171.49492419578	7163.18935858493	7158.01940616407	7155.9918630481	7157.10939988324	7161.3705442921	7168.76969056098	7179.29713640713	7192.93914628647	7209.67804027333	7229.49230717409	7252.35674021801	7278.24259338127	7307.11775611018	7338.94694407857	7373.69190346082	7411.3116260951	7451.76257296349	7494.99890335749	7540.97270725649	7589.634238526	7640.93214669312	7694.81370527367	7751.22503479976	7810.1113189304	7871.41701225144	7935.08603860877	8001.06197902462	8069.28824847359	7337.24695560385	7289.09498678468	7243.73082229075	7201.20714781714	7161.57456194109	7124.88131039655	7091.17302205712
159	7466.15895818594	7399.32070223317	7334.94252773587	7273.08976164611	7213.82736429196	7157.21968139161	7103.33018088513	7052.22117596244	7003.95353609056	6958.58638818282	6916.17681041357	6876.77952162384	6840.44656949729	6807.22702106184	6777.16665926024	6750.30768954081	6726.68846049397	6706.3432025645	6689.30178879346	6675.58952134541	6665.22694725158	6658.22970647285	6654.60841484122	6654.36858391017	6657.51057911792	6664.02961701885	6673.91580159905	6687.15419906138	6703.72494976551	6723.60341535928	6746.76035863325	6773.16215304697	6802.77101855815	6835.5452800221	6871.43964423405	6910.40549159484	6952.3911783643	6997.34234552868	7045.20223051456	7095.91197816932	7149.41094774704	7205.63701294931	7261.88281744912	7193.14674089378	7126.9064642638	7063.23220610563	7002.19396882018	6943.8612665589	6888.30283408712
160	5124.68435856788	5029.54069133335	4937.12340439124	4847.58843221917	4761.09838795205	4677.82217114598	4597.9344083566	4521.61470448052	4449.04668457404	4380.4168090268	4315.91295018944	4255.72272592303	4200.031595091	4149.02073182137	4102.8647089425	4061.72903578858	4025.7676105217	3995.12016104004	3969.90975990863	3950.24050608776	3936.19546815142	3927.83497928209	3925.19536314756	3928.28815219859	3937.09983718001	3951.59216045124	3971.70293835626	3997.34737193589	4028.4197828282	4064.79569410176	4106.33416519603	4152.88028614798	4204.26773876507	4260.32134007492	4320.85949499488	4385.69649925637	4454.64464856694	4527.51612473231	4604.12464293772	4684.28685596523	4767.82352059089	4854.56043852531	4950.69102406716	4852.13685893687	4756.27382530746	4663.26789131135	4573.29337265095	4486.53265226755	4403.17570950432
161	5324.68627618203	5228.50403071443	5134.90438028532	5044.03109885191	4956.03415986301	4871.06945108636	4789.29835538655	4710.88717892057	4636.00640898093	4564.82978562297	4497.53317445219	4434.29323284688	4375.28586842125	4320.68449691751	4270.65811665421	4225.36922797723	4184.97163814357	4149.60820407509	4119.40857629968	4094.48701616986	4074.94036380576	4060.84623538574	4052.26152440977	4049.22127240149	4051.73796035481	4059.80125397228	4073.3782146994	4092.4139666029	4116.83278795251	4146.5395777306	4181.4216327997	4221.35066164976	4266.1849563483	4315.77164487778	4369.94895112828	4428.5483982883	4491.3969021084	4558.31871245491	4629.137173612	4703.67628516749	4781.7620554472	4863.22364794289	5151.90955033787	5052.43933172678	4955.5153607382	4861.28994034339	4769.92299533878	4681.58188892022	4596.44108932808
162	7430.66359524734	7369.89411818335	7311.69849691609	7256.13866015742	7203.27559865235	7153.16910144492	7105.87748182071	7061.45729495529	7019.96304970987	6981.44691730583	6945.95843984262	6913.54424198626	6884.24774922811	6858.10891635528	6835.16396975293	6815.44516720588	6798.98057872835	6785.79389177255	6775.90424388017	6769.32608549789	6766.06907519355	6766.13800906205	6769.53278550114	6776.24840595423	6786.27501161614	6799.59795548662	6816.19790851983	6836.05099811359	6859.12897665465	6885.39941737408	6914.8259344712	6947.36842409555	6982.9833226939	7021.62387904221	7063.24043631801	7107.7807206293	7155.19013252936	7205.41203828977	7258.38805790772	7314.05834715459	7372.36187125443	7433.23666814305	7221.82906383253	7159.28722172335	7099.36544598706	7042.13061969671	6987.64876840948	6935.98476591803	6887.2020263699
163	5924.5774697524	5812.83053739906	5702.84119302874	5594.71309758112	5488.55625556576	5384.48725987233	5282.62950507303	5183.1133577173	5086.07627006236	4991.66282172248	4900.02467152312	4811.32040007762	4725.71522181991	4643.38054419018	4564.49335122989	4489.23538963481	4417.7921373151	4350.3515384782	4287.1024950394	4228.2331123576	4173.92870767083	4124.36960222909	4079.72873236273	4040.16912991799	4005.84133756961	3976.88083804432	3953.40558670433	3935.51374292056	3923.28169562191	3916.76247178945	3915.98460318341	3920.95150684757	3931.64141045857	3948.00782629939	3969.9805499906	3997.46713467107	4030.35477010812	4068.51248096387	4111.79354993083	4160.03806970435	4213.07553221812	4270.72737289579	5775.11690526109	5660.42020253243	5547.40989938628	5436.19117003202	5326.87623332698	5219.58470531554	5114.44392964567
164	8556.61478167895	8480.45666669378	8406.2864390887	8334.15717292549	8264.1223089184	8196.23553573076	8130.55066058217	8067.12146915284	8006.00157497307	7947.24425858067	7890.90229690398	7837.02778352049	7785.67194060219	7736.88492355387	7690.71561953505	7647.21144126425	7606.41811767208	7568.37948314601	7533.13726726792	7500.73088710011	7471.19724411381	7444.57052802527	7420.88202975849	7400.1599657711	7382.42931594453	7367.7116771331	7356.02513429094	7347.38415095934	7341.79948062667	7339.27810020585	7339.82316660863	7343.43399701324	7350.10607313487	7359.83106943633	7372.59690484879	7388.38781728232	7407.18445984584	7428.96401742684	7453.70034202293	7481.36410499504	7511.9229642433	7545.34174417293	8360.13573721729	8282.17116673308	8206.20902485865	8132.30542457012	8060.51698785563	7990.90072136555	7923.51387959462
165	4397.23386197337	4288.49309736629	4182.30782471339	4078.87762998286	3978.41739707011	3881.15775709259	3787.34529331102	3697.24241716584	3611.12681817792	3529.29038020827	3452.03745110878	3379.68235564317	3312.54605573602	3250.95189180697	3195.22038667696	3145.66316078987	3102.57609221362	3066.23195142119	3036.87283845435	3014.70283428797	2999.88133203017	2992.51752184124	2992.6664558313	3000.32701521912	3015.44195196762	3037.90000134278	3067.53988656429	3104.15588818939	3147.50454895882	3197.31203955072	3253.28172093918	3315.10149442313	3382.45061543033	3455.00574504573	3532.44610938818	3614.45772116809	3700.7366841561	3790.99164833207	3884.94551247972	3982.33648466033	4082.9186134536	4186.46189711755	4244.07064485211	4131.30048796463	4020.96630902462	3913.2741595603	3808.44817353719	3706.73152335603	3608.38716534468
166	2802.00987248662	2757.49987645888	2720.54592766188	2691.45927947106	2670.49701259181	2657.85136306337	2653.64122945739	2657.90669773563	2670.60715675186	2691.62320731626	2720.7621592597	2757.76654141968	2802.324784763	2854.08311620675	2912.65772134958	2977.64636950613	3048.63889867497	3125.22618377575	3207.00742087817	3293.5957292786	3384.62219321794	3479.73853705227	3578.61866007008	3680.95926012392	3786.47975931196	3894.92171848839	4006.04789675997	4119.64108164567	4235.50278769012	4353.45189704839	4473.32329569303	4594.9665426514	4718.24459739258	4843.03262078628	4969.21685817848	5096.6936079787	5225.36827563718	5355.15451045596	5485.97342119689	5617.75286548437	5750.4268076048	5883.9347390959	2585.19874378822	2536.88765311714	2496.67051987025	2464.94355019157	2442.03767928503	2428.20255519138	2423.59352441592
167	7156.27615104418	7114.20858597148	7075.07293224421	7038.91809340027	7005.79021893739	6975.73243430635	6948.78457972654	6924.9829612046	6904.36011717115	6886.94460405438	6872.76080393668	6861.82875726483	6854.16402320458	6849.77756989383	6848.67569637453	6850.85998749361	6856.32730252963	6865.06979772372	6877.07498234755	6892.32580737971	6910.80078531555	6932.47413918998	6957.31597843212	6985.29249881257	7016.36620346552	7050.49614178029	7087.63816276953	7127.74517953316	7170.76744144792	7216.65281077029	7265.3470405764	7316.79405106781	7370.93620161969	7427.71455616401	7487.06913980537	7548.9391849103	7613.26336518125	7679.98001654948	7749.02734402522	7820.34361387742	7893.86733082113	7969.53740005873	6936.43881192859	6893.0297605106	6852.63109116844	6815.29633755868	6781.07610711486	6750.01776863685	6722.16514882072
168	4436.91142713437	4352.25135683355	4271.18472200596	4193.91990642951	4120.67077418037	4051.6551275268	3987.09281447372	3927.20347647398	3872.20394292132	3822.30529930381	3777.70967944186	3738.60685800995	3705.17074517442	3677.5559082851	3655.89426293269	3640.29208449406	3630.82748896445	3627.54851715354	3630.47192930352	3639.58277967435	3654.83479602137	3676.15154172963	3703.42829345566	3736.53452911021	3775.31689333722	3819.60249220036	3869.20236575329	3923.91499541945	3983.52972008657	4047.82995760972	4116.59615411002	4189.60840911301	4266.64874846191	4347.50303727866	4431.96254168388	4519.82516011104	4610.89635324667	4704.98980637911	4801.92785984885	4901.54174311868	5003.67164622002	5108.16665958831	4250.89202573569	4162.45028886463	4077.61204181023	3996.60677114997	3919.67212484429	3847.05232779364	3778.99613954518
169	8176.39428711924	8112.27568153469	8050.44269536192	7990.94838630841	7933.84536635966	7879.18562703076	7827.02035620022	7777.39974739775	7730.37280268348	7685.98713044493	7644.28873954334	7605.32183151158	7569.12859260824	7535.74898767256	7505.22055786343	7477.57822442067	7452.85410065582	7431.07731437173	7412.27384287828	7396.46636270606	7383.67411595362	7373.91279509659	7367.19444781439	7363.5274031722	7362.91622020204	7365.36165963814	7370.86067918249	7379.40645239424	7390.98841092662	7405.5923094856	7423.20031261789	7443.7911020695	7467.34000325856	7493.81912914374	7523.19753957012	7555.44141407253	7590.51423597873	7628.376985618	7668.98834044049	7712.3048798574	7758.28129271589	7806.87058538298	7969.8654732012	7904.07171082139	7840.59699190573	7779.49808149521	7720.83138277626	7664.65274577496	7611.01726552529
170	7698.75632977818	7634.72247180374	7573.11977606953	7514.00803759106	7457.44649061101	7403.49358456466	7352.20674886656	7303.64214789586	7257.85442785401	7214.89645749511	7174.81906488327	7137.67077275543	7103.49753513365	7072.34247813478	7044.24564800041	7019.24376950031	6997.37001786512	6978.65380736938	6963.12059957402	6950.79173405834	6941.68428417818	6935.81094011678	6933.17992105986	6933.7949178961	6937.65506738056	6944.75495819223	6955.08466875738	6968.62983624982	6985.37175564944	7005.28750726122	7028.35011073031	7054.52870314077	7083.78873856822	7116.09220616957	7151.39786374162	7189.66148362629	7230.83610777754	7274.87230889266	7321.71845461339	7371.32097193408	7423.62460922329	7478.57269342297	7492.25671003646	7426.4425880375	7363.09758935328	7302.28597083724	7244.0715334671	7188.51737541786	7135.68563096545
171	7686.16783872917	7633.80176952589	7584.04249444843	7536.94164423755	7492.54935449587	7450.91403790713	7412.08215421776	7376.09798005032	7343.0033808731	7312.83758752864	7285.63697980047	7261.43487962952	7240.2613565086	7222.14304758536	7207.10299487861	7195.16050186199	7186.33101144664	7180.62600713597	7178.0529388099	7178.61517425924	7182.31197718199	7189.13851200074	7199.08587541548	7212.14115420659	7228.28750842579	7247.50427874339	7269.76711635424	7295.04813358197	7323.31607307911	7354.53649326554	7388.67196761293	7425.68229517202	7465.52471982203	7508.15415567284	7553.52341612863	7601.58344427323	7652.2835423219	7705.57159810429	7761.39430672793	7819.69738577105	7880.42578260289	7943.52387261114	7471.78542661326	7417.90613661815	7366.68874728581	7318.18914790522	7272.46171299578	7229.55904511819	7189.53171382238
172	8515.73422726689	8466.98978397002	8420.6365639026	8376.714263232	8335.26131092486	8296.31472172836	8259.90994924011	8226.08074019353	8194.8589912066	8166.27460929217	8140.35537737515	8117.12682619533	8096.61211384626	8078.83191424189	8063.804315708	8051.54473082155	8042.06581854148	8035.37741951274	8031.48650532264	8030.39714231321	8032.11047037224	8036.62469698093	8043.93510658061	8054.03408513656	8066.91115960992	8082.55305187651	8100.94374641734	8122.06457101002	8145.8942894898	8172.40920550591	8201.58327615894	8233.38823426367	8267.79371798953	8304.76740656421	8344.27516072097	8386.28116660139	8430.74808184381	8477.63718264172	8526.90851060571	8578.5210183752	8632.43271296496	8688.60079597317	8299.1508376085	8249.12672933373	8201.54232460847	8156.44032299546	8113.86212092042	8073.84764697093	8036.43519666335
173	7954.75060992089	7893.6091751337	7834.86388107626	7778.56901632648	7724.77815409816	7673.54395307765	7624.91795045001	7578.95034842483	7535.6897957717	7495.18316612906	7457.47533492599	7422.60895707661	7390.62424763775	7361.55876776852	7335.44721842347	7312.3212442194	7292.20924990997	7275.13623183056	7261.12362656695	7250.18917893167	7242.34683108174	7237.60663440724	7235.97468545365	7237.45308682666	7242.03993366702	7249.72932591157	7260.51140612513	7274.37242236483	7291.29481514708	7311.25732721795	7334.23513459413	7360.19999697909	7389.12042551807	7420.96186564431	7455.6868926448	7493.25541752094	7533.62490070491	7576.75057119234	7622.58564877015	7671.08156708081	7722.18819545289	7775.85405755466	7746.07855419478	7683.276788644	7622.91080251539	7565.03890567276	7509.71875868989	7457.00715259803	7406.95977862673
174	2756.41287545025	2612.62370924196	2469.5772813812	2327.41054560718	2186.29511808277	2046.44849320817	1908.14965969635	1771.7611037296	1637.7601442197	1506.78391540598	1379.69411170301	1257.66947661991	1142.33435532842	1035.92550055223	941.474430033356	862.916657903538	804.919133163756	772.12891393478	767.782459345932	792.347995747206	843.302664634813	916.25434149801	1006.43094585022	1109.64096694474	1222.58803305667	1342.81738070142	1468.54149874604	1598.46437102115	1731.64117344993	1867.37584807994	2005.14901158481	2144.56782488949	2285.33112451473	2427.2050053563	2570.00554933047	2713.58646542849	2857.83013549076	3002.64104705707	3147.94091872886	3293.66503978631	3439.759491153	3586.1790133506	2701.5382945893	2554.66248474751	2408.17570566577	2262.1535341963	2116.69212681365	1971.91558431611	1827.98663784369
175	7845.63027431462	7784.90994280506	7726.62597311057	7670.83390079127	7617.58847885178	7566.94346662683	7518.95141063695	7473.6634188536	7431.12893007825	7391.39548035287	7354.50846847502	7320.51092295625	7289.44327282328	7261.34312483814	7236.24504974014	7214.18038015833	7195.17702279422	7179.25928738746	7166.44773482711	7156.75904657834	7150.20591730286	7146.79697228977	7146.53671093203	7149.42547709571	7155.45945684891	7164.63070359615	7176.92719020092	7192.33288733073	7210.82786683652	7232.38842860991	7256.98724910254	7284.59354934654	7315.17328016759	7348.68932209957	7385.10169738836	7424.36779146409	7466.44258126037	7511.27886778998	7558.82751055351	7609.03766142398	7661.85699590845	7717.23193979738	7636.67900340325	7574.28381447855	7514.36637817643	7456.98642151331	7402.20295437207	7350.07403545853	7300.65652785122
176	8034.78874043168	7971.30605291368	7910.15979323061	7851.40454944437	7795.09438833158	7741.28266673536	7690.02183410098	7641.36322726141	7595.35685878061	7552.05120035924	7511.49296297304	7473.72687566564	7438.79546503177	7406.73883759927	7377.59446740575	7351.3969911752	7328.17801349577	7307.96592441227	7290.78573176331	7276.65891050547	7265.60327105909	7257.63284853996	7252.75781445986	7250.98441216342	7252.3149169648	7256.74762158722	7264.2768470904	7274.89297914981	7288.58252914618	7305.32821914176	7325.10908954678	7347.90062788521	7373.67491688488	7402.40079985116	7434.04406110651	7468.56761918973	7505.93173040164	7546.09420028477	7589.01060064836	7634.63448980963	7682.91763383375	7733.81022670143	7827.80954873374	7762.63442077123	7699.83127196677	7639.45860188229	7581.57447301253	7526.2363035365	7473.50064898382
177	8424.95802615723	8359.85601973434	8296.95638373872	8236.30957598283	8177.96571672664	8121.9744355195	8068.38471029155	8017.24469940053	7968.60156750018	7922.50130626769	7878.98855112634	7838.10639532735	7799.89620282554	7764.39742156019	7731.64739882084	7701.68120049993	7674.5314360709	7650.22809117703	7628.79836969409	7610.26654714036	7594.65383715662	7581.97827275705	7572.25460384862	7565.49421234946	7561.70504603632	7560.89157203122	7563.05475051982	7568.19202909574	7576.29735779713	7587.36122461526	7601.37071102286	7618.30956673131	7638.15830270702	7660.89430121611	7686.49194145848	7714.92273923261	7746.15549889389	7780.15647582121	7816.88954750951	7856.31639142145	7898.39666772502	7943.08820508873	8219.13215286954	8152.38670966512	8087.87378634115	8025.64722037768	7965.7605933357	7908.26706409069	7853.219192527
178	6891.80875681618	6849.87831392568	6810.99520363455	6775.21189229941	6742.57773262395	6713.13865108124	6686.93684657494	6664.01050455216	6644.39353084233	6628.11530933744	6615.20048738292	6605.66879247562	6599.53488336221	6596.80823813598	6597.49308131228	6601.58835117469	6609.08770799331	6619.97958295193	6634.24726691747	6651.86903747103	6672.81832195876	6697.06389376639	6724.57009850025	6755.29710636314	6789.20118673197	6826.23500076688	6866.34790777284	6909.48628108556	6955.59382939754	7004.61191955821	7056.47989728415	7111.13540237989	7168.51467559448	7228.55285451179	7291.18425632918	7356.34264577397	7423.96148678932	7493.9741770064	7566.31426435142	7640.91564546911	7717.71274591034	7796.6406822797	6671.94544926692	6628.62440241663	6588.4356716532	6551.43690128929	6517.68241666238	6487.22286022259	6460.1048391468
179	2017.6888795269	1929.46496946211	1849.22151272167	1778.03931867609	1717.04569400802	1667.35913730601	1630.01397266775	1605.87144264749	1595.53098070623	1599.2603325741	1616.96214957306	1648.18629280958	1692.18438690925	1747.99211200145	1814.52013732648	1890.63711873033	1975.23481679576	2067.27234031747	2165.80141226998	2269.97688678189	2379.05713601527	2492.39826815186	2609.44512847106	2729.72106829198	2852.81769897464	2978.38530368549	3106.12422346213	3235.77731721868	3367.12347299789	3499.97208544162	3634.15838895792	3769.53953074852	3905.99127397493	4043.40523216882	4181.68654867309	4320.75194749909	4460.5280935016	4600.95020997331	4741.96091053269	4883.50920957146	5025.54968172942	5168.0417459316	1841.21496745357	1744.08699835062	1654.87909170762	1574.93765192008	1505.73930532316	1448.82419659602	1405.68513493387
180	7564.28682975613	7496.15654654101	7430.43124286394	7367.17528614996	7306.45281214065	7248.32749345931	7192.86229300037	7140.11920327262	7090.15897318083	7043.04082412183	6998.82215752705	6957.55825648205	6919.30198424316	6884.10348289027	6852.00987552473	6823.06497569648	6797.30900783628	6774.77834254309	6755.50525055473	6739.51767911427	6726.83905419304	6717.48811178889	6711.47876105794	6708.81998158749	6709.51575656641	6713.56504302664	6720.96177963757	6731.69493194552	6745.74857427051	6763.10200682903	6783.72990612955	6807.60250608731	6834.68580692888	6864.94180856572	6898.32876481901	6934.80145476794	6974.31146734573	7016.80749536582	7062.2356352261	7110.53968871551	7161.661463592	7215.54106982501	7361.02690786475	7290.99757271447	7223.4058308506	7158.32073281413	7095.81125420328	7035.94604310779	6978.79314871614
181	5419.58796210572	5282.35553110432	5145.83760301746	5010.09258576388	4875.18504273135	4741.18646389816	4608.17614373236	4476.24218061311	4345.48261403976	4216.00671725879	4087.93646386728	3961.40818735727	3836.5744515992	3713.60614767765	3592.69482686954	3474.05527007353	3357.9282782088	3244.58364435181	3134.32323322393	3027.48404405149	2924.44106542829	2825.60964304057	2731.44697294762	2642.45220935024	2559.1645497807	2482.15855829023	2412.03595031106	2349.41314888446	2294.90419498432	2249.09910533319	2212.53852135858	2185.68639855106	2168.90335389519	2162.42384505817	2166.3403274214	2180.596786236	2204.99267016008	2239.19659881681	2282.76773724743	2335.18180826033	2395.85851301694	2464.18756439296	5331.97460681876	5192.42722930005	5053.48060498686	4915.18568194542	4777.59905398042	4640.78371859465	4504.8099509893
182	7590.28498747657	7538.83919738064	7490.0456872494	7443.95661261227	7400.6225011191	7360.0920142298	7322.41170735563	7287.62579077267	7255.77589378672	7226.9008347697	7201.03639975121	7178.2151323064	7158.46613744775	7141.81490214309	7128.28313495818	7117.88862710949	7110.64513696835	7106.56229973384	7105.64556365003	7107.89615375603	7113.3110637067	7121.88307581725	7133.60080900788	7148.44879390355	7166.40757394516	7187.4538310035	7211.56053360095	7238.69710561266	7268.82961307304	7301.92096649821	7337.93113609948	7376.81737711533	7418.53446257892	7463.03492083892	7510.26927525349	7560.18628368086	7612.73317548199	7667.8558840264	7725.49927288076	7785.6073541033	7848.12349732145	7912.99062846005	7375.37120052785	7322.41566425137	7272.17021544203	7224.69139773246	7180.0340953451	7138.25126315542	7099.39365363859
183	5603.80540215869	5454.15463547756	5304.52535467466	5154.91943073352	5005.33895800966	4855.78628854733	4706.26407288632	4556.77530888894	4407.32340041615	4257.91222833892	4108.54623691159	3959.23053959295	3809.97104957883	3660.77464204369	3511.64935737779	3362.60465810544	3213.65175655443	3064.80403717027	2916.07760669103	2767.49201956872	2619.07124695721	2470.84498968029	2322.85048540106	2175.1350395159	2027.75963832734	1880.80421884543	1734.37554079036	1588.61926573023	1443.73906037705	1300.02785567493	1157.9209924033	1018.09050276187	881.620194305014	750.345727132552	627.536374612504	519.233801583615	436.376245858532	395.301610401237	408.804533250679	472.226193260892	569.11567959712	685.424236429423	5592.3642520121	5442.39900250255	5292.43748135453	5142.48001474255	4992.52696801472	4842.578751763	4692.63582904566
184	1749.53561331131	1604.45721678751	1460.37998559003	1317.63237956242	1176.69839660687	1038.31680570784	903.660945806676	774.6761029349	654.722588158379	549.744407826631	469.888075949477	429.405795709008	439.320514355145	496.622930144152	587.609392895485	699.252390732011	823.189927484115	954.645510602588	1090.9047110291	1230.37261412772	1372.07109657416	1515.3745615892	1659.86736613667	1805.26394962375	1951.36229999193	2098.01581672095	2245.11571015098	2392.57964967747	2540.34423878057	2688.35990266762	2836.58733769735	2984.99499594235	3133.55727098385	3282.25316795669	3431.06531413922	3579.97921285797	3728.98267391943	3878.0653738108	4027.21851256781	4176.43454343882	4325.70695800578	4475.03011394078	1708.03380580315	1559.09843336368	1410.39532745917	1262.00659513395	1114.05786395355	966.751164436927	820.432395300715
185	5402.47437775589	5264.42530068594	5127.04949290595	4990.40255600066	4854.54603966008	4719.54820331443	4585.48488686332	4452.44050649559	4320.50919360912	4189.79609673623	4060.41886809197	3932.50935770597	3806.21553836273	3681.70368341259	3559.16081574715	3438.79743866462	3320.85054585369	3205.58688597595	3093.30642372614	2984.34588988867	2879.08224297346	2777.93577049215	2681.37243590312	2589.9049300934	2504.0917246918	2424.53327390237	2351.86441757867	2286.74206960809	2229.82751776341	2181.7631944914	2143.14463499308	2114.4894485335	2096.20627353149	2088.56751535638	2091.68979606805	2105.52524361633	2129.8650923915	2164.35498100728	2208.51942884106	2261.7917815407	2323.54566777554	2393.12458704881	5317.78175119442	5177.47507438893	5037.72884526964	4898.59102916296	4760.11497796776	4622.36016726486	4485.39304947815
186	7839.94209225812	7780.21894613833	7722.94887860894	7668.1868525208	7615.98696956395	7566.40225786079	7519.48445219293	7475.28376836644	7433.84867347871	7395.22565406653	7359.45898424017	7326.59049617469	7296.65935537054	7269.70184324911	7245.75114966709	7224.83717794328	7206.98636493842	7192.2215186093	7180.56167529876	7172.02197880843	7166.61358299273	7164.34357935327	7165.21495070364	7169.22655160526	7176.37311588006	7186.64529109798	7200.02969948313	7216.50902434312	7236.06212072927	7258.66414867605	7284.28672713501	7312.89810639747	7344.46335667628	7378.94457034012	7416.30107521954	7456.48965640062	7499.46478392216	7545.17884387806	7593.5823705595	7644.62427738157	7698.25208457772	7754.41214178043	7630.29231476144	7568.91513506806	7510.03392098761	7453.70782404663	7399.99519036817	7348.95332465963	7300.63824455802
187	3284.71667652437	3157.330619826	3032.01716796979	2909.04417927605	2788.72128998463	2671.40661366961	2557.51414932842	2447.52168909187	2341.9787956376	2241.51408782943	2146.84060860287	2058.75745478161	1978.14518742688	1905.9519861544	1843.16739080922	1790.78126905379	1749.72784817383	1720.8184092959	1704.67091219182	1701.64870228224	1711.82129881501	1734.95662140383	1770.54660012331	1817.859872002	1876.00965648288	1944.02376892553	2020.90649536944	2105.68662859114	2197.4502858011	2295.36006003624	2398.66344404015	2506.69369812824	2618.86592642371	2734.67048304228	2853.66519180673	2975.46733621882	3099.74598584083	3226.21495725686	3354.62653509468	3484.76597425439	3616.44674597796	3749.50646132214	3171.68460890081	3039.56523862218	2909.18353760358	2780.78393716713	2654.65406203201	2531.13324560517	2410.62258743457
188	7799.13180592286	7756.52671592443	7716.6037939776	7679.40487155411	7644.9697121019	7613.33581725404	7584.53823797233	7558.60939259837	7535.57889389318	7515.47338708179	7498.31640085853	7484.12821325477	7472.92573407949	7464.72240550716	7459.5281221448	7457.34917168386	7458.18819696303	7462.04417996656	7468.91244799061	7478.78470189315	7491.64906601422	7507.49015909047	7526.28918517527	7548.0240433146	7572.66945452364	7600.19710441649	7630.57579963445	7663.77163617134	7699.74817758839	7738.46664104624	7779.88608916321	7823.9636256542	7870.65459286282	7919.91276935269	7971.69056584388	8025.93921795774	8082.60897436836	8141.64927911431	8203.00894702854	8266.63633138068	8332.47948301773	8400.4863004392	7579.46681120256	7535.61990744838	7494.52034850364	7456.21356560465	7420.74280883114	7388.14892587332	7358.47014562638
189	7379.66145736006	7335.73705029911	7294.63437242826	7256.40137355364	7221.08363552165	7188.72412592475	7159.36295744913	7133.03715570774	7109.78043847022	7089.62300917132	7072.59136748477	7058.708139668	7047.99193110521	7040.45720327514	7036.11417699325	7034.96876343551	7037.02252402516	7042.27265980566	7050.71203047713	7062.32920279591	7077.10852755993	7095.03024400124	7116.07060996268	7140.20205588789	7167.39336035332	7197.60984462093	7230.81358347367	7266.96362951343	7306.01624803941	7347.92515957546	7392.64178727758	7440.11550645967	7490.29389370341	7543.12297319802	7598.5474581432	7656.51098534099	7716.95634131532	7779.82567857497	7845.06072088361	7912.60295666002	7982.39381985389	8054.37485785312	7160.6968604943	7115.42091798869	7073.03809054789	7033.60067806582	6997.15848359497	6963.75853031303	6933.44478382787
190	6642.62389664189	6620.62740656075	6601.96789293733	6586.67371598343	6574.76836100456	6566.27026092131	6561.19265504597	6559.54348658171	6561.32534070712	6566.53542436272	6575.16558808566	6587.20238952779	6602.62719748471	6621.41633457863	6643.5412560768	6668.96876173747	6697.66123713053	6729.57692044252	6764.67019058602	6802.89187221981	6844.18955328303	6888.50791070443	6935.78904010512	6985.97278553824	7038.99706564237	7094.79819292586	7153.31118328997	7214.47005330071	7278.20810319148	7344.458183902	7413.15294697205	7484.22507636295	7557.60750174524	7633.23359301608	7711.03733611668	7790.95349047325	7872.91772856752	7956.86675828819	8042.73842890641	8130.47182153036	8220.00732505001	8311.2866985396	6415.55592120175	6392.7781920432	6373.4516545928	6357.60778283553	6345.27266502063	6336.4667925179	6331.20489149143
191	8674.86646655415	8614.07337499929	8555.47950688326	8499.13034733569	8445.07082947191	8393.34519449957	8343.99684676028	8297.0682044286	8252.60054676866	8210.63385894136	8171.20667539951	8134.35592312057	8100.11676590691	8068.52245110959	8039.60416016784	8013.39086440326	7989.90918750607	7969.18327615024	7951.23468012928	7936.0822433667	7923.74200702024	7914.22712584519	7907.5477988094	7903.71121478965	7902.72151403634	7904.57976589164	7909.28396301287	7916.82903219905	7927.20686167998	7940.40634450815	7956.41343755016	7975.21123530971	7996.78005772409	8021.09755087511	8048.13879943144	8077.8764495625	8110.28084095099	8145.32014650125	8182.96051830234	8223.1662383995	8265.89987295917	8311.12242843215	8465.82720002301	8403.52204959171	8343.44970909728	8285.65874336288	8230.19721073599	8177.11250972482	8126.45121924204
192	6749.73847073731	6707.32258591155	6668.01326583838	6631.8657517391	6598.93200287418	6569.26035423859	6542.89518628779	6519.8766115221	6500.2401827862	6484.01662799334	6471.23161569716	6461.90555560944	6456.05343758328	6453.68471200271	6454.80321378097	6459.40713138644	6467.4890214865	6479.03586892015	6494.02919088732	6512.44518342373	6534.25490746487	6559.42451118767	6587.91548472187	6619.6849429065	6654.68593146357	6692.86775180008	6734.17629954457	6778.55441205309	6825.94222027736	6876.27750061708	6929.49602280117	6985.53189013313	7044.31786900748	7105.78570495273	7169.86642297487	7236.49061046884	7305.5886813468	7377.09112049689	7450.9287080672	7527.03272337312	7605.33512859382	7685.76873261094	6530.13044081751	6486.27865832511	6445.62144825159	6408.21961517019	6374.13046459559	6343.40740331747	6316.09955198438
193	7995.10905504582	7935.82933637002	7878.96080582823	7824.55603682741	7772.66676482273	7723.34369106768	7676.63627988037	7632.5925508078	7591.25886724333	7552.67972326442	7516.89753054632	7483.95240745567	7453.88197244703	7426.72114402291	7402.50194952707	7381.25334507617	7363.00104885264	7347.76738991993	7335.57117456175	7326.42757198257	7320.34802093969	7317.34015866027	7317.40777305245	7320.55077889923	7326.76521839087	7336.04328600158	7348.37337731551	7363.74016111613	7382.12467370429	7403.5044340788	7427.85357841556	7455.14301197407	7485.34057643261	7518.41123050758	7554.31724158109	7593.01838608811	7634.47215635134	7678.63397163259	7725.45739125468	7774.8943277337	7826.89525803891	7881.40943123397	7785.12493633036	7724.23390440862	7665.7958610401	7609.86731774395	7556.50399599863	7505.76060947728	7457.69063781666
194	7189.7807927249	7141.65162467307	7096.36849064498	7053.9862012827	7014.55733790763	6978.13196433984	6944.75734080838	6914.47764330144	6887.33369183575	6863.362691254	6842.59798809599	6825.06884710191	6810.80025067794	6799.81272444688	6792.12219165955	6787.73985883834	6786.6721345618	6788.92058273988	6794.4819111815	6803.3479956508	6815.50593898853	6830.93816431731	6849.62254076591	6871.53253962418	6896.63741841717	6924.90242999652	6956.28905341819	6990.75524319528	7028.25569339106	7068.74211291514	7112.16350852313	7158.46647200717	7207.59546836001	7259.49312183777	7314.10049713988	7371.35737325796	7431.20250781066	7493.5738900528	7558.40898106307	7625.64493994221	7695.21883515078	7767.06784040094	6973.04618962998	6923.41055700234	6876.69048543864	6832.94578039817	6792.23392977379	6754.60977327895	6720.12517259658
195	7813.42532718159	7760.41472875776	7709.95952361432	7662.1101939205	7616.91585002572	7574.42401661577	7534.68041625781	7497.72875218523	7463.61049238492	7432.3646571778	7404.02761252363	7378.63287142302	7356.2109057565	7336.78897087635	7320.39094521933	7307.0371870538	7296.74441032338	7289.5255813141	7285.38983762031	7284.34243058494	7286.38469203736	7291.51402584433	7299.72392438442	7311.00400969618	7325.34009870678	7342.71429159737	7363.10508200957	7386.48748755046	7412.83319879409	7442.11074473275	7474.28567255391	7509.32073941142	7547.17611388987	7587.80958479369	7631.17677494138	7677.23135772412	7725.92527429059	7777.20894936692	7831.03150386767	7887.34096266082	7946.08445602007	8007.20841351072	7599.41164655627	7544.8975731097	7492.99132828241	7443.74746648403	7397.21915897689	7353.45795317536	7312.5135278079
196	7768.28099913429	7713.4128256277	7661.09018624089	7611.3655772753	7564.29023413434	7519.91391091345	7478.28465591819	7439.44858496821	7403.4496545752	7370.3294372313	7340.12690113899	7312.87819687626	7288.61645347461	7267.37158643796	7249.17012014863	7234.03502703133	7221.98558567818	7213.03725992992	7207.20160065328	7204.48617166698	7204.89450088978	7208.42605747369	7215.07625525215	7224.83648244555	7237.69415718277	7253.6328080249	7272.63217826102	7294.66835248533	7319.71390363804	7347.73805843021	7378.70687894248	7412.58345796294	7449.32812560766	7488.89866472442	7531.25053253792	7576.3370861513	7624.10980954148	7674.5185398615	7727.51169104257	7783.03647283407	7841.03910368236	7901.46501601245	7555.42536715251	7498.9999885847	7445.17070540248	7393.99421760519	7345.52597170117	7299.81991322217	7256.92823332167
197	7408.28688558086	7339.48334448625	7273.12413812493	7209.2767648916	7148.00853361871	7089.38631336928	7033.47626592487	6980.34356218206	6930.05208410695	6882.66411430923	6838.24001567355	6796.83790399071	6758.51331683455	6723.31888237672	6691.30399204648	6662.51448128866	6636.99232275612	6614.77533638212	6595.89692072309	6580.38580983954	6568.2658596754	6559.55586757945	6554.26942808425	6552.41482748534	6553.99497912775	6559.00740058164	6567.44423309418	6579.29230298761	6594.53322388813	6613.1435379242	6635.09489343239	6660.35425603898	6688.8841495735	6720.64292283857	6755.58503799346	6793.66137618042	6834.81955593796	6879.00426003837	6926.15756652904	6976.2192799878	7029.12725933246	7084.81773884433	7205.61538924833	7134.85774586925	7066.57729859703	7000.84652935085	6937.73790836902	6877.32362115744	6819.67527395779
198	7356.13838494262	7302.56084878427	7251.69191979035	7203.58897956383	7158.30778962552	7115.90221778491	7076.42396077955	7039.92226589732	7006.44365456273	6976.03165107489	6948.72651977026	6924.56501405195	6903.58014066639	6885.80094258222	6871.25230366521	6859.95477812047	6851.92444737669	6847.17280669389	6845.70668334061	6847.52818770404	6852.63469812178	6861.01887971528	6872.6687368991	6887.56769868157	6905.69473536665	6927.02450476485	6951.52752555522	6979.17037511194	7009.91590880558	7043.72349752215	7080.54928010072	7120.3464272229	7163.06541340493	7208.65429376995	7257.05898245127	7308.22352968009	7362.09039485976	7418.60071318512	7477.69455370802	7539.31116698952	7603.38922087238	7669.8670231463	7142.54944592886	7087.35748820677	7034.93265418393	6985.33724578183	6938.63193510186	6894.87545423514	6854.12427908554
199	8420.92740212998	8352.345197157	8285.91213581681	8221.68031499509	8159.70171825807	8100.02806842815	8042.71067098432	7987.80024878378	7935.34676880394	7885.39926175654	7838.0056355477	7793.21248381258	7751.06489085248	7711.60623449943	7674.87798854818	7640.91952657557	7609.76792901551	7581.45779548431	7556.02106437446	7533.48684177472	7513.88124170449	7497.22723965308	7483.54454124961	7472.84946777823	7465.15486005134	7460.47000197166	7458.80056479402	7460.14857289587	7464.5123915276	7471.88673670127	7482.26270710787	7495.62783758037	7511.96617338255	7531.25836429803	7553.48177721895	7578.61062576483	7606.61611522016	7637.46660096716	7671.12775846137	7707.56276273682	7746.73247541026	7788.59563713539	8217.85685130934	8147.56552842269	8079.44889632004	8013.5624109091	7949.96152039567	7888.70150626692	7829.83731319517
200	7789.40229928122	7719.40816707827	7651.7157850795	7586.38676822454	7523.48268252769	7463.0648454398	7405.19411196792	7349.93064731523	7297.33368707103	7247.46128629257	7200.37005909271	7156.11491069978	7114.74876422727	7076.32228468331	7040.88360300102	7008.47804312441	6979.14785533169	6952.93195909849	6929.86569889654	6909.98061627385	6893.30424146767	6879.85990767153	6869.66659078526	6862.73877716007	6859.08636146855	6858.71457637775	6861.62395515256	6867.81032783939	6877.26485108738	6889.97407109445	6905.92001866938	6925.08033481874	6947.42842486593	6972.93363865543	7001.56147406031	7033.27380076191	7068.02910105953	7105.78272436261	7146.48715200213	7190.09226902252	7236.54563972627	7285.79278391009	7587.63138572203	7515.75845129737	7446.2150018798	7379.06689992321	7314.38011564422	7252.22051112781	7192.65360706345
201	7462.33206830382	7419.43512687612	7379.33960480137	7342.09139828655	7307.73404656752	7276.30849996354	7247.85289411113	7222.40233298011	7199.98868338567	7180.64038363289	7164.38226883044	7151.23541533181	7141.21700648656	7134.3402216774	7130.6141502836	7130.04373187515	7132.62972355447	7138.3686949369	7147.25305085755	7159.27108145561	7174.40703885367	7192.6412392889	7213.95018916093	7238.3067331305	7265.68022215568	7296.03669912182	7329.33909952463	7365.54746459689	7404.61916422557	7446.50912694698	7491.17007447689	7538.55275820936	7588.60619536633	7641.2779026093	7696.51412510631	7754.2600593138	7814.46006794419	7877.05788578245	7941.99681534331	8009.21991146961	8078.67015430744	8150.29061017654	7242.85109148902	7198.64640738096	7157.31415600936	7118.90436945301	7083.4645886935	7051.03959720899	7021.67116061375
202	7704.5496789077	7645.93359333369	7589.83089262842	7536.29770841421	7485.38917005052	7437.15917608607	7391.66015857622	7348.94284202896	7309.05599903138	7272.04620479199	7237.95759301882	7206.83161577319	7178.70680999711	7153.61857354164	7131.5989535006	7112.67644965158	7096.8758356966	7084.21800082144	7074.71981388662	7068.39401227995	7065.24911709692	7065.28937598346	7068.51473451777	7074.92083657308	7084.49905366418	7097.23654283064	7113.11633212486	7132.11743240991	7154.21497377255	7179.3803644947	7207.58147030849	7238.7828113612	7272.94577422615	7310.0288361589	7349.98779876191	7392.77602827752	7438.34469975982	7486.64304254246	7537.61858455794	7591.21739326935	7647.38431120582	7706.06318430371	7494.16347711296	7433.8887286402	7376.17344641362	7321.07816288045	7268.66245577839	7218.98469306588	7172.10176831163
203	7058.26219491367	7009.28544452618	6963.19735749828	6920.05565021161	6879.9157502478	6842.83048342302	6808.84976226863	6778.0202796477	6750.38521147825	6725.98393257617	6704.85174967079	6687.0196556248	6672.51410865546	6661.35684012952	6653.56469411041	6649.14950137976	6648.11799011623	6650.47173478126	6656.20714412697	6665.31548853708	6677.78296620376	6693.59080699263	6712.71541218383	6735.12852767207	6760.79744773398	6789.68524602079	6821.75103008949	6856.95021556435	6895.23481591847	6936.55374377361	6980.85311975573	7028.07658499855	7078.16561372274	7131.05982246918	7186.69727299283	7245.01476611963	7305.94812427603	7369.43246074989	7435.40243417452	7503.79248702321	7574.53706731252	7647.57083298353	6842.02047579225	6791.48451507113	6743.90816806036	6699.3544893174	6657.88416099943	6619.55513327933	6584.42226449937
204	7825.52371927186	7763.97152301133	7704.84937161601	7648.2136194217	7594.11989615811	7542.62289432569	7493.77614788826	7447.63180367961	7404.24038720395	7363.65056474661	7325.90890386422	7291.05963461915	7259.14441399478	7230.20209611744	7204.26851095716	7181.37625424383	7161.55449129982	7144.82877740791	7131.22089721194	7120.74872544783	7113.42611101324	7109.26278614332	7108.26430204865	7110.43199200039	7115.76296244006	7124.25011226544	7135.88217996189	7150.64381787714	7168.51569250539	7189.47460923914	7213.49365978595	7240.54239006354	7270.58698623923	7303.59047635297	7339.51294485561	7378.31175735608	7419.94179285833	7464.35568081165	7511.50404043913	7561.33571989506	7613.79803304236	7668.83699178306	7617.17012414459	7553.92042066888	7493.14115781026	7434.89292238799	7379.23565088331	7326.22839410351	7275.92907065902
205	7649.99390410929	7579.90024132359	7512.14925023298	7446.80487195449	7383.93099900077	7323.59126036331	7265.8487909913	7210.76598649897	7158.40424426552	7108.8236924553	7062.08290876548	7018.23863116254	6977.34546309386	6939.4555760911	6904.6184128798	6872.88039443114	6844.28463453816	6818.87066563954	6796.67417966796	6777.72678765891	6762.05580170881	6749.68404270753	6740.62967689408	6734.90608393107	6732.52175869957	6733.48024850597	6737.78012674287	6745.41500348714	6756.37357284665	6770.639696222	6788.19252009596	6809.00662632476	6833.05221247113	6860.29529925529	6890.69796183108	6924.21858139689	6960.81211341839	7000.43036871454	7043.02230364791	7088.53431575626	7136.91054134601	7188.09315174923	7448.33885789881	7376.32926645083	7306.69096606225	7239.49238699588	7174.80208023842	7112.68848475711	7053.21967566498
206	7987.06784449279	7927.23033922101	7869.7983851177	7814.82501829499	7762.36247437166	7712.46199169054	7665.17360767651	7620.5459496775	7578.62602185896	7539.45898987751	7503.08796520716	7469.55379122422	7438.89483317628	7411.14677434347	7386.34242066922	7364.51151622451	7345.68057177378	7329.87270866044	7317.10752008309	7307.40095166855	7300.76520298379	7297.20865142212	7296.73579954363	7299.34724663519	7305.03968491532	7313.80592045224	7325.6349184573	7340.51187231421	7358.41829534551	7379.33213397568	7403.22790074558	7430.07682529717	7459.84702133959	7492.50366742204	7528.00919921187	7566.32351099538	7607.40416404962	7651.20659960767	7697.68435421276	7746.78927535595	7798.47173547172	7852.6808424654	7777.47116203298	7716.00845400408	7656.99241795406	7600.48004768691	7546.52758971065	7495.19032510475	7446.52234248434
207	2221.43082716415	2074.37549377509	1927.77880013321	1781.75395581961	1636.45405058518	1492.09088329675	1348.9652301302	1207.51721475085	1068.41335608264	932.703071033568	802.110704131542	679.593104990939	570.377628165195	483.56295635134	432.844395221884	431.154324879884	479.011979922788	563.941083453804	672.030697177686	793.876321554392	924.052278567826	1059.4924524246	1198.41334420745	1339.73261287728	1482.76466374021	1627.05785565168	1772.30418575202	1918.28716087575	2064.85054662579	2211.87896860527	2359.28548657683	2507.00340767899	2654.98075484279	2803.17644370934	2951.55758610113	3100.09755282943	3248.77455874465	3397.57061347204	3546.47073257206	3695.46233696186	3844.53479035887	3993.67903919583	2189.05107012531	2039.66266933507	1890.37605613246	1741.21741157851	1592.2227001939	1443.44268728751	1294.95137661299
208	7813.17157282126	7768.20989117692	7725.90042996362	7686.28698705044	7649.41144756604	7615.31358476104	7584.03086409718	7555.59825256484	7530.04803530084	7507.40964161013	7487.70948242256	7470.97080121335	7457.21354027015	7446.45422405662	7438.70586123257	7433.9778666646	7432.27600451853	7433.6023532186	7437.95529277604	7445.3295146718	7455.71605413385	7469.10234437756	7485.47229203467	7504.80637271732	7527.08174541779	7552.27238422304	7580.34922558842	7611.28032930695	7645.03105119891	7681.56422542377	7720.84035438436	7762.81780408998	7807.45300300328	7854.70064240044	7904.51387640887	7956.84452003132	8011.64324358854	8068.85976220468	8128.44301909549	8190.34136163898	8254.50270934603	8320.8747130326	7594.67012581102	7548.40709772149	7504.85860804564	7464.07217016061	7426.09329437132	7390.96526123659	7358.7288976862
209	8220.82832802297	8155.20077621668	8091.82295068962	8030.74811542819	7972.02920120888	7915.71863696711	7861.86817223551	7810.5286913797	7761.75002066681	7715.58072934477	7672.06792605515	7631.25705216245	7593.19167370179	7557.91327379229	7525.46104753427	7495.87170147206	7469.1792598045	7445.41487953734	7424.60667678188	7406.77956635504	7391.95511670451	7380.15142211105	7371.38299387217	7365.66067196619	7362.99155845226	7363.37897355802	7366.82243506204	7373.31766129064	7382.85659768407	7395.42746652809	7411.01483917488	7429.59972968424	7451.15970860846	7475.66903535165	7503.09880729592	7533.41712378937	7566.58926287007	7602.57786858855	7641.3431467198	7682.84306665588	7727.03356733772	7773.86876514258	8015.44446649658	7948.12129204528	7883.07882628665	7820.37397575327	7760.06340763996	7702.20336600635	7646.84947693113
210	7108.01304143658	7066.32499701466	7027.59320626083	6991.86679828331	6959.19205944316	6929.61215786871	6903.16687758323	6879.89236573	6859.82089644123	6842.98065476313	6829.39554387075	6819.0850185912	6812.06394786857	6808.34250841278	6807.92611129169	6810.81536269092	6817.00605951344	6826.48921987919	6839.25114801986	6855.27353248261	6874.53357599629	6897.00415489873	6922.6540055641	6951.44793490486	6983.34705176956	7018.30901585579	7056.28830062124	7097.23646666168	7141.10244211461	7187.83280666779	7237.37207605436	7289.66298402659	7344.64675916311	7402.26339411336	7462.45190520941	7525.15058068725	7590.2972161331	7657.82933599202	7727.6844003784	7799.79999661643	7874.11401525859	7950.56481050671	6888.0025508476	6844.97473573108	6804.98323551955	6768.08187370593	6734.3214486109	6703.74941415773	6676.40957049273
211	7421.30584391894	7364.18903332921	7309.70570866222	7257.91517688856	7208.87547552277	7162.64310623178	7119.27276145037	7078.81704634303	7041.3261988202	7006.84781051946	6975.42655185623	6947.1039044951	6921.91790461987	6899.90290045239	6881.08932742344	6865.50350427437	6853.16745318075	6844.09874668491	6838.31038388041	6835.8106978691	6836.60329599335	6840.68703386727	6848.0560236261	6858.69967625032	6872.60277726617	6889.7455945783	6910.10401663882	6933.64971875012	6960.35035488159	6990.1697720337	7023.06824399543	7059.00272110526	7097.92709261485	7139.79245821254	7184.5474053252	7232.13828899423	7282.50951126401	7335.60379729544	7391.36246566674	7449.72569062323	7510.63275436196	7574.02228772474	7209.96685820221	7151.16231076644	7095.04336844306	7041.67424067703	6991.11790274561	6943.43579612583	6898.68751910839
212	7786.44305826648	7738.23283176443	7692.64693604508	7649.73228758738	7609.53408073917	7572.09557818138	7537.45790232858	7505.65982966534	7476.73759021488	7450.72467430163	7427.65164884352	7407.54598540491	7390.43190214102	7376.33022169337	7365.25824691292	7357.22965612263	7352.254419367	7350.33873683532	7351.48500034269	7355.69177842917	7362.95382527664	7373.26211333553	7386.60388918055	7402.96275178323	7422.31875210004	7444.64851259905	7469.92536504827	7498.11950474734	7529.19815919545	7563.12576903281	7599.86417910497	7639.37283736689	7681.6089994583	7726.52793676587	7774.08314590785	7824.22655769632	7876.90874376508	7932.0791192372	7989.68613994517	8049.67749295334	8112.00027927865	8176.60118791781	7569.66093204146	7520.06110517034	7473.14452272233	7428.96202184959	7387.56265754899	7348.99346502054	7313.29922204364
213	8938.4646160327	8865.2788073781	8794.04369886734	8724.8070710563	8657.6168707854	8592.52110500533	8529.56772662957	8468.80451249794	8410.27893372724	8354.03801881711	8300.12820991743	8248.59521293174	8199.48384210825	8152.83786001358	8108.69981383012	8067.11086910226	8028.11064213837	7991.7370323921	7958.02605623997	7927.01168367453	7898.72567942792	7873.19745014543	7850.45389920268	7830.51929072698	7813.41512437063	7799.16002229813	7787.76962971052	7779.25653014602	7773.63017660025	7770.89683933588	7771.05957106182	7774.11818991165	7780.06928045789	7788.90621275178	7800.61917911952	7815.19524826722	7832.61843598409	7852.86979155752	7875.92749883328	7901.76699066789	7930.36107544811	7961.68007416823	8739.21247931536	8664.34384941404	8591.44292276589	8520.56020584793	8451.74647749216	8385.05267664655	8320.52978075809
214	7617.08022283569	7558.62759651534	7502.72009885019	7449.41503325696	7398.76864828967	7350.83589813003	7305.67019572565	7263.32316046502	7223.84436259867	7187.28106684995	7153.67797778656	7123.07698982203	7095.51694473919	7071.03339974503	7049.65840907311	7031.42032209607	7016.3436007946	7004.4486592376	6995.75172746987	6990.26474190713	6987.99526391688	6988.94642790265	6993.11691970594	7000.50098566418	7011.08847218862	7024.86489524234	7041.81153858446	7061.90557926245	7085.12023842038	7111.42495511654	7140.78558063361	7173.16459046143	7208.52131106067	7246.81215839774	7287.99088522278	7332.0088341438	7378.81519362935	7428.35725422449	7480.58066248259	7535.42967031539	7592.84737772974	7652.77596716124	7406.59927906571	7346.47218345128	7288.93763785423	7234.05750043038	7181.89262209043	7132.50257873149	7085.94539357097
215	7494.53171307389	7428.31915149484	7364.56807924739	7303.34295582888	7244.70782200546	7188.72605411867	7135.46010396519	7084.97122566879	7037.31919135065	6992.56199775951	6950.75556635492	6911.95343973245	6876.20647755421	6843.56255542368	6814.0662703805	6787.75865682958	6764.67691679905	6744.85416840618	6728.31921630562	6715.09634770957	6705.2051572328	6698.66040348104	6695.47189978333	6695.64444093752	6699.17776724264	6706.06656645972	6716.30051363563	6729.86434812086	6746.73798644626	6766.89666910549	6790.311138816	6816.9478472749	6846.76918713734	6879.73374559943	6915.79657578735	6954.9094820808	6997.02131546754	7042.07827513882	7090.02421266334	7140.80093533	7194.34850550961	7250.60553321777	7289.7543934381	7221.66460360986	7156.07279897184	7093.0482789919	7032.66006563333	6974.97663337546	6920.06562109463
216	7558.856494505	7513.38859952049	7470.65744628004	7430.71024877658	7393.59213185664	7359.34590249394	7328.01182464925	7299.62740016163	7274.22715822502	7251.84245602895	7232.50129304982	7216.22814149994	7203.04379520617	7192.96523906603	7186.00554094173	7182.173767581	7181.47492582604	7183.90992997921	7189.47559583166	7198.1646614471	7209.96583436896	7224.86386455919	7242.83964196864	7263.87031728603	7287.92944412777	7314.98714065783	7345.01026837786	7377.96262570428	7413.80515384534	7452.49615237607	7493.99150202058	7538.24489205719	7585.20805001404	7634.83097131102	7687.06214675503	7741.84878596407	7799.13703498568	7858.87218659995	7920.99888203509	7985.46130302571	8052.20335337435	8121.16882936851	7340.64854480141	7293.82055550026	7249.7953895443	7208.62440009021	7170.35675191719	7135.03916000535	7102.71563113081
217	7466.63187919298	7416.05151434314	7368.17930170533	7323.06835250154	7280.76999248117	7241.3335088244	7204.80589629453	7171.2316051829	7140.65229384947	7113.10658873874	7088.6298548073	7067.25397935866	7049.00717219393	7033.91378487758	7021.99415174261	7013.26445499363	7007.73661596917	7005.41821424396	7006.31243584247	7010.41805139751	7017.72942457821	7028.23655067945	7041.92512474606	7058.77663814825	7078.7685021098	7101.87419630367	7128.06344025266	7157.30238503546	7189.55382258673	7224.77740967283	7262.92990364199	7303.96540692408	7347.83561739569	7394.49008176918	7443.87644933016	7495.94072353766	7550.62750922591	7607.88025337698	7667.64147771319	7729.85300158302	7794.45615394529	7861.39197342353	7251.23329151402	7199.13975659899	7149.8153755422	7103.31783435272	7059.70298875989	7019.02457648794	6981.33392722114
218	8161.85093405645	8116.2879567981	8073.25630290905	8032.79665335356	7994.9480562827	7959.74775844202	7927.23103865681	7897.43104492346	7870.37863670989	7846.10223409623	7824.62767532178	7805.9780843748	7790.17375010696	7777.23201831827	7767.16719811285	7759.99048368539	7755.70989253071	7754.33022085531	7755.85301677166	7760.2765716317	7767.59592959034	7777.80291530047	7790.88617936692	7806.83126096423	7825.62066683214	7847.23396566071	7871.64789667142	7898.83649110227	7928.77120516483	7961.42106292321	7996.75280755384	8034.73105932755	8075.31847873103	8118.47593312618	8164.16266540422	8212.3364631633	8262.95382704177	8315.97013691262	8371.33981479613	8429.01648344093	8488.95311967162	8551.10220172901	7943.61356855734	7896.79153774643	7852.55717769898	7810.95445139688	7772.02561941794	7735.81104928826	7702.34902649997
219	7870.76203266218	7811.05730605136	7753.79617927594	7699.03317493829	7646.82196442113	7597.21515885663	7550.26409287004	7506.01860255346	7464.52679942221	7425.83484225129	7389.98670886148	7357.02397016197	7326.98556881057	7299.90760497652	7275.8231317463	7254.76196269126	7236.75049409376	7221.81154419142	7209.9642116609	7201.22375535083	7195.60149698341	7193.10474827714	7193.73676357001	7197.49671864835	7204.37971610815	7214.3768171833	7227.47509952631	7243.65774010037	7262.90412195262	7285.18996328211	7310.48746698958	7338.76548858256	7369.98972015854	7404.12288806301	7441.12496167518	7480.95337082335	7523.5632292833	7568.90756192972	7616.93753318725	7667.60267458325	7720.85110939755	7776.62977253464	7661.09384818099	7599.74215944271	7540.87663900065	7484.55594771538	7430.83795002519	7379.77948178673	7331.43610865368
220	6473.60633747505	6334.30255846251	6195.49975087997	6057.23235443768	5919.53788733653	5782.45727827102	5646.03523916707	5510.32068397647	5375.3671995495	5241.23357533176	5107.98439933017	4975.69072871591	4844.43084409957	4714.29109730242	4585.36686300196	4457.76360498371	4331.59806756064	4206.99960200298	4084.11163595463	3963.09329059806	3844.12114486313	3727.39113779356	3613.12058796125	3501.55029144553	3392.94663606564	3287.60363763271	3185.84476276461	3088.02435190905	2994.52839606139	2905.77435512621	2822.20964179893	2744.30834508064	2672.56575124406	2607.49026226654	2549.59244039509	2499.37114643896	2457.29709526431	2423.79460192845	2399.22277028935	2383.85777717423	2377.87810311825	2381.35444987907	6392.68820883554	6251.58169555104	6110.90035889311	5970.67425304068	5830.93622113043	5691.72221153135	5553.07163568106
221	7241.8438074765	7197.82493978983	7156.68105516641	7118.46200498498	7083.21513417387	7050.98501537609	7021.81318938625	6995.73791502584	6972.79393172382	6953.01223804027	6936.41988924109	6923.03981693377	6912.89067346575	6905.98670351857	6902.33764492179	6901.94866028845	6904.82030058974	6910.94850125728	6920.32461088475	6932.93545205886	6948.76341331258	6967.78657073624	6989.97883729666	7015.31013753173	7043.74660496768	7075.25079934076	7109.78194050338	7147.29615580103	7187.74673769881	7231.0844083834	7277.25758829135	7326.21266554729	7377.89426358023	7432.24550439355	7489.20826522179	7548.72342660642	7610.73111022923	7675.17090508386	7741.98208093521	7811.10378819811	7882.47524370999	7956.03590204376	7022.94624786342	6977.54660255297	6935.09602516926	6895.64898054751	6859.25728811613	6825.96981558592	6795.83217855342
222	386.943850284819	243.934521961235	119.587828042847	118.815554964764	242.799739401061	385.752486267033	532.613309744802	680.857976830592	829.745094198144	978.981587110401	1128.42884767884	1278.01293829509	1427.69085114038	1577.43587894796	1727.23056589165	1877.063023203	2026.92487482146	2176.81004982351	2326.71404079178	2476.63343108276	2626.56558380575	2776.50843143367	2926.46033004669	3076.41995614387	3226.38623222417	3376.35827217434	3526.33534060401	3676.31682208443	3826.30219768256	3976.29102673145	4126.28293264134	4276.27759164301	4426.27472384981	4576.27408606839	4726.27546597373	4876.27867736326	5026.28355626264	5176.28995770141	5326.29775303925	5476.30682772765	5626.31707943779	5776.32841646652	400.032330801907	264.205293866951	156.849185300114	156.26117414406	263.157937645064	398.880061826494	542.196611265729
223	7642.8037523238	7584.06083041772	7527.85001691201	7474.22844107904	7423.25221290673	7374.97618694967	7329.45371868723	7286.73641525066	7246.87388264113	7209.91347181952	7175.90002619671	7144.87563330766	7116.87938351409	7091.94713870222	7070.11131393206	7051.40067498733	7035.8401546377	7023.4506902646	7014.24908526073	7008.24789631094	7005.45534828022	7005.87527806901	7009.50710831364	7016.34585134436	7026.3821433461	7039.6023081909	7055.98844990089	7075.51857231963	7098.16672415091	7123.90316714593	7152.6945650134	7184.50419029274	7219.2921463743	7257.01560171266	7297.62903323499	7341.08447603944	7387.33177651953	7436.31884622974	7487.99191396551	7542.29577375341	7599.17402671522	7658.56931497072	7432.51554366884	7372.09722094674	7314.25766879419	7259.05852973931	7206.56047730476	7156.82295226759	7109.90388889726
224	5370.44444920296	5274.72678216755	5181.58564535881	5091.16245104757	5003.6045542023	4919.064961534	4837.70191163718	4759.67830898188	4685.16099543868	4614.31984483433	4547.32666923609	4484.35393028989	4425.57325512772	4371.1537641596	4321.2602273368	4276.05107591196	4235.67630777644	4200.27533546484	4169.97483591255	4144.88666908554	4125.10593754224	4110.7092601252	4101.7533294399	4098.27381452507	4100.28465731278	4107.77779487849	4120.72332025859	4139.07007443088	4162.74664240935	4191.66270895091	4225.71071551591	4264.76775050254	4308.69760009678	4357.35288693715	4410.57722779743	4468.20734884536	4530.07510655469	4596.00937320702	4665.8377570385	4739.38813774585	4816.49000769239	4896.97561735798	5197.01958036292	5098.04690960978	5001.61675494975	4907.87898496901	4816.99078218846	4729.11644571595	4644.4270492142
225	7579.09640190936	7519.40688263495	7462.2567089254	7407.70465389093	7355.80852216511	7306.62490595324	7260.20893252584	7216.61400503308	7175.8915388514	7138.0906959192	7103.25811969531	7071.43767369098	7042.67018656957	7016.99320697394	6994.4407712588	6975.04318729074	6958.82683736875	6945.81400315249	6936.02271523493	6929.46662969807	6926.15493357613	6926.09228076194	6929.27875938831	6935.70989120395	6945.37666296655	6958.26558934993	6974.35880632014	6993.63419350358	7016.06552361777	7041.62263663029	7070.27163605536	7101.97510446052	7136.69233517786	7174.37957703962	7214.99028895619	7258.47540120116	7304.78358035299	7353.86149499409	7405.65407949367	7460.10479339648	7517.15587423736	7576.748581846	7369.47262909846	7308.07122831973	7249.25520443414	7193.0879776009	7139.6320620599	7088.94879395508	7041.09804779492
226	7299.19053929383	7236.47927293426	7176.35699912034	7118.88931382817	7064.14100360445	7012.1757641648	6963.05590590736	6916.84204840235	6873.59280644004	6833.36447055412	6796.21068527125	6762.18212873687	6731.32619758298	6703.6867011193	6679.30356906277	6658.21257703954	6640.4450940286	6626.02785573561	6614.98276759203	6607.32674070999	6603.07156358619	6602.22381183275	6604.78479752328	6610.75055905428	6620.11189171298	6632.85441841625	6648.9586993263	6668.40037843277	6691.1503645607	6717.17504368553	6746.43651909541	6778.89287547293	6814.49846286278	6853.20419627576	6894.95786670205	6939.70445938412	6987.38647534651	7037.94425243192	7091.3162824021	7147.43952097349	7206.24968808991	7267.68155606908	7091.79061353431	7027.22879247399	6965.30061357338	6906.07692638986	6849.62788252368	6796.0226224573	6745.32894534688
227	7521.08490792908	7469.65889812652	7420.91016156244	7374.89178952158	7331.65519496563	7291.24986529014	7253.72311353671	7219.11983050195	7187.48224038746	7158.84966277074	7133.25828369523	7110.74093882968	7091.32691150552	7075.04174842835	7061.90709565167	7051.9405572276	7045.1555786345	7041.56135676532	7041.16277786691	7043.96038441259	7049.95037140884	7059.12461222033	7071.47071349206	7086.97209830126	7105.60811625336	7127.35417885108	7152.18191807113	7180.05936583279	7210.95115182117	7244.81871686991	7281.62053913841	7321.31237012909	7363.84747773207	7409.17689348121	7457.24966135287	7508.01308562341	7561.41297544907	7617.39388412847	7675.89934117688	7736.87207565181	7800.25422940608	7865.98755916625	7306.17081320849	7253.22124094221	7203.00787625744	7155.58832227616	7111.01847047402	7069.35222025294	7030.64119534129
228	7799.50657672973	7723.63304834871	7649.94966321785	7578.52030366938	7509.40929072571	7442.68120755252	7378.40070597897	7316.63229620386	7257.44012009513	7200.88770880388	7147.03772565378	7095.95169572951	7047.68972383009	7002.31020290438	6959.86951537711	6920.42173017507	6884.01829856062	6850.70775215134	6820.53540675888	6793.54307584392	6769.76879744307	6749.24657849244	6732.00616033212	6718.07280901297	6707.46713376863	6700.20493663765	6696.29709572728	6695.74948414864	6698.56292600538	6704.73319019756	6714.25102217259	6727.10221303887	6743.26770486504	6762.72373035982	6785.44198455367	6811.38982566575	6840.53050190546	6872.82340066085	6908.22431632699	6946.68573288935	6988.15711738028	7032.58522036513	7602.93479341673	7525.07959738286	7449.43260575172	7376.06175916621	7305.03564187931	7236.42329537782	7170.29401191836
229	7751.4535720191	7682.30439810393	7615.48337194411	7551.05230076127	7489.07286962664	7429.60643517243	7372.71380522586	7318.45500520682	7266.88903244587	7218.07359991257	7172.0648710704	7128.9171879837	7088.68279503275	7051.41156090298	7017.15070174905	6985.94450865686	6957.83408268457	6932.85708084682	6911.04747645755	6892.43533719369	6877.04662410126	6864.90301459679	6856.0217522039	6850.41552540272	6848.09237756984	6849.05564949379	6853.30395539757	6860.83119288893	6871.62658667058	6885.67476526324	6902.95586950831	6923.44569104193	6947.11583855004	6973.93392918732	7003.86380222422	7036.86575177762	7072.89677529352	7111.91083439335	7153.85912467715	7198.6903511703	7246.35100621581	7296.78564680949	7548.98677715285	7477.96566701906	7409.30208436893	7343.06216387747	7279.31207000294	7218.11777316003	7159.54480862528
230	7485.56544317629	7435.9120267861	7388.97171775679	7344.79653436491	7303.43665176258	7264.94015330057	7229.3527819195	7196.71769416596	7167.07521958598	7140.46262832857	7116.91390980148	7096.45956531323	7079.1264174563	7064.93743893957	7053.91160332583	7046.06375989589	7041.40453454295	7039.94025821392	7041.67292402205	7046.60017371197	7054.71531367146	7066.00736026051	7080.46111373421	7098.05725959511	7118.77249582814	7142.57968410112	7169.44802265927	7199.34323844533	7232.22779576143	7268.06111862473	7306.79982398693	7348.39796289107	7392.80726677316	7439.9773961836	7489.85618935402	7542.38990825245	7597.52347995165	7655.20073140673	7715.36461596251	7777.95743018083	7842.92101984569	7910.19697420604	7269.63302502396	7218.49447731991	7170.13098882524	7124.59907306751	7081.95334524295	7042.24623920793	7005.5277231822
231	7131.17803056199	7081.44780726839	7034.56635112871	6990.59097699818	6949.5768522132	6911.57669419765	6876.64046847055	6844.81509051105	6816.14413519612	6790.66755761935	6768.42142912605	6749.43769244584	6733.74393958984	6721.36321600831	6712.31385416709	6706.60933929705	6704.25820958745	6705.26399252537	6709.62517849019	6717.33523206616	6728.3826408593	6742.75100099198	6760.41913779516	6781.36125963598	6805.54714232312	6832.94234109795	6863.50842680701	6897.20324266123	6933.98117779307	6973.7934537127	7016.58841986306	7062.31185449301	7110.90726729608	7162.3162004806	7216.47852521376	7273.33273071458	7332.81620362099	7394.8654956047	7459.41657756621	7526.4050791063	7595.76651230671	7667.43647914576	6915.348894028	6864.0551993065	6815.67861313702	6770.2816678092	6727.92467933335	6688.66540092314	6652.55867510025
232	8538.74285324934	8480.9025036667	8425.33694473667	8372.09146992678	8321.21061637902	8272.73801448308	8226.71623329968	8183.18662276612	8142.18915375845	8103.76225718265	8067.94266334992	8034.76524299492	8004.26285136466	7976.46617683605	7951.40359555595	7929.10103362096	7909.58183825619	7892.86665942727	7878.97334324857	7867.91683843172	7859.70911688422	7854.35910945367	7851.87265760077	7852.25248160061	7855.49816568412	7861.60616032078	7870.56980158205	7882.37934736582	7897.02203002122	7914.48212469414	7934.74103258545	7957.77737806906	7983.56711853745	8012.08366569365	8043.29801689201	8077.17889510725	8113.69289603458	8152.80464081731	8194.47693291317	8238.67091764576	8285.34624303884	8334.46122057855	8327.69606501054	8268.37954049533	8211.37602722702	8156.73401893651	8104.50128083831	8054.72468349158	8007.4500312436
233	7913.2581557006	7855.1679562011	7799.53141401992	7746.40139763112	7695.82982042467	7647.86743565953	7602.56362542715	7559.96618515387	7520.12110536582	7483.07235264008	7448.86165175876	7417.5282713287	7389.10881511271	7363.63702146534	7341.14357323895	7321.65592052738	7305.19811852965	7291.79068267958	7281.45046303916	7274.19053971265	7270.02014075838	7268.94458381923	7270.96524230932	7276.07953665619	7284.28095073254	7295.55907324909	7309.8996634647	7327.28474027984	7347.69269342108	7371.09841511482	7397.47345045814	7426.78616439983	7459.00192316082	7494.08328778421	7531.99021741915	7572.6802799842	7616.10886784974	7662.22941626787	7710.99362239193	7762.35166287186	7816.25240816098	7872.64363187806	7702.47869332106	7642.78664255823	7585.59259060147	7530.95345104608	7478.92522073371	7429.56275140812	7382.91951338787
234	7376.90075318574	7334.52712711042	7294.99344356848	7258.34610723867	7224.62904173157	7193.8834488854	7166.14757516446	7141.45648795084	7119.84186459678	7101.33179705138	7085.9506147084	7073.71872805859	7064.6524953883	7058.76411454662	7056.06154142173	7056.54843639107	7060.22413958812	7067.08367536342	7077.11778587897	7090.31299330942	7106.65168966545	7126.11225287501	7148.66918734987	7174.29328693842	7202.95181790324	7234.60871936179	7269.22481841819	7306.75805718966	7347.16372888995	7390.39472011257	7436.40175664212	7485.13365014185	7536.53754332264	7590.55915137145	7647.14299762612	7706.2326417601	7767.77089896695	7831.7000488955	7897.96203333372	7966.49864188463	8037.25168508457	8110.16315463105	7157.17893358751	7113.49662213938	7072.72760495609	7034.92253188185	7000.12942452749	6968.39339917058	6939.75639673136
235	7311.12952970021	7250.76202072591	7193.017623073	7137.95999806346	7085.65177704488	7036.15427919115	6989.52721856653	6945.82840279227	6905.11342603453	6867.43535937777	6832.84444191896	6801.38777626414	6773.10903220698	6748.0481625885	6726.24113531856	6707.71968553174	6692.51109167945	6680.63797913081	6672.11815449165	6666.96447344282	6665.18474433655	6666.78166924889	6671.75282351339	6680.09067408668	6691.78263643232	6706.81116893841	6725.15390319222	6746.78380791231	6771.66938376967	6799.77488588423	6831.06057048155	6865.4829618691	6902.99513581356	6943.54701529699	6987.08567468784	7033.55564849201	7082.8992410334	7135.05683369345	7189.96718661635	7247.56773216789	7307.79485777136	7370.58417612366	7102.03562693616	7039.87539385473	6980.38672329841	6923.63847869269	6869.69857355402	6818.63365568159	6770.50877706413
236	8017.5502084031	7971.21890718554	7927.45659192908	7886.3060298349	7847.8083057719	7812.00263957156	7778.92620519172	7748.61395344942	7721.09844011327	7696.40966119005	7674.57489717704	7655.61856811549	7639.56210113707	7626.42381213703	7616.21880306002	7608.95887611244	7604.65246603602	7603.30459132938	7604.91682507882	7609.48728579817	7617.01064838249	7627.4781750513	7640.87776585145	7657.19402803549	7676.40836340222	7698.49907247471	7723.44147414377	7751.20803930423	7781.76853684772	7815.09019026368	7851.13784309507	7889.87413137841	7931.2596613075	7975.25319031029	8021.81180983508	8070.89112822302	8122.44545215364	8176.42796526216	8232.79090268937	8291.48572042259	8352.46325851759	8415.67389732415	7799.72976239701	7752.09677595054	7707.09037686221	7664.75683415127	7625.14066574084	7588.28443154859	7554.22852791349
237	4620.26013406954	4529.72168382927	4442.40605440781	4358.50694209733	4278.22535278088	4201.76864746105	4129.34928980143	4061.18326849943	3997.48817586937	3938.4809362057	3884.37519380151	3835.37839076017	3791.68858783383	3753.49110650621	3720.95509497558	3694.2301422248	3673.44307990466	3658.69511869392	3650.05946177099	3647.57952209949	3651.26784258038	3661.10578092375	3677.0439775178	3699.0035791715	3726.87814899422	3760.5361570903	3799.82392127791	3844.56885349034	3894.58286576825	3949.6657985197	4009.60875076921	4074.19721430416	4143.21393852303	4216.44147738884	4293.66439264232	4374.67110690313	4459.25541576342	4547.21767952217	4638.36572290366	4732.51547555128	4829.49138789325	4929.12665668123	4440.88942776331	4346.61642296763	4255.545547615	4167.88671245312	4083.85963868214	4003.69299642997	3927.62317839326
238	7192.71561144588	7142.28868986344	7094.67654955951	7049.9362201132	7008.12270324597	6969.28867898886	6933.48421139728	6900.75645705312	6871.14937988177	6844.70347590013	6821.45551158775	6801.43827961141	6784.68037547562	6771.20599853303	6761.03478048809	6754.18164417806	6750.65669496794	6750.46514658453	6753.60728265532	6760.07845461763	6769.86911601522	6782.96489261749	6799.34668715508	6818.99081689599	6841.86918179395	6867.94946048351	6897.19533098995	6929.56671278734	6965.02002661876	7003.50846836633	7044.98229329419	7089.38910698475	7136.67415948502	7186.78063935054	7239.64996450925	7295.22206722384	7353.43567066746	7414.22855502449	7477.53781138229	7543.30008193505	7611.4517854709	7681.92932732162	6977.27507823436	6925.27962617593	6876.16506513271	6829.99354494813	6786.82513138026	6746.71747019682	6709.72544894424
239	3280.27299353855	3155.98996437035	3034.03573648722	2914.70264304489	2798.32603469882	2685.29032835623	2576.03535508347	2471.06264706168	2370.94106057501	2276.31080296924	2187.88452224229	2106.4436725351	2032.82799577221	1967.91585876114	1912.59364368142	1867.7137137284	1834.04281273843	1812.20584188539	1802.63291872045	1805.51912696359	1820.80521964324	1848.18354872716	1887.1278874396	1936.94071906581	1996.80882575941	2065.85819356262	2143.201604382	2227.97545092864	2319.36511887994	2416.6201503744	2519.06129332217	2626.08170086367	2737.14428766184	2851.77682421131	2969.56591280557	3090.15061406783	3213.2162044438	3338.48833862075	3465.72775177689	3594.72554772556	3725.29906574142	3857.28828928559	3159.73602625125	3030.51382899607	2903.29378463116	2778.35094111974	2656.00668751621	2536.63704857648	2420.68212044874
240	7758.1439529774	7689.94763316309	7624.094001206	7560.64427217373	7499.65945988342	7441.20016870737	7385.32637193656	7332.09717761522	7281.57058309462	7233.80321987584	7188.85009051241	7146.76429977209	7107.59678244112	7071.39603046535	7038.20782232436	7008.07495774694	6981.03700098957	6957.13003598384	6936.38643665122	6918.83465564498	6904.4990345656	6893.39963856996	6885.55211790097	6880.9675985434	6879.65260377295	6881.60900789492	6886.83402290303	6895.32021830731	6907.05557379639	6922.023563851	6940.20327296082	6961.56953955261	6986.09312638214	7013.74091476358	7044.47611968622	7078.25852273581	7115.04471953482	7154.78837840309	7197.44050693731	7242.94972331618	7291.26252925077	7342.32358173175	7554.89383522585	7484.84593207619	7417.17156958021	7351.93629315022	7289.2055894132	7229.04465964766	7171.51817664095
241	7588.40132619735	7534.97134400768	7484.16791157275	7436.04486324716	7390.65455787509	7348.04763766735	7308.27278383982	7271.37647124581	7237.40272446397	7206.39287796367	7178.38534302795	7153.41538430309	7131.51490874691	7112.71226979646	7097.0320894065	7084.49510050749	7075.11801216567	7068.91339944984	7065.88961968963	7066.05075641584	7069.39659183975	7075.92260832622	7085.62001882597	7098.47582578242	7114.47290760556	7133.59013139329	7155.80249016144	7181.08126255823	7209.39419275708	7240.70568794281	7274.97703075766	7312.16660385173	7352.2301237555	7395.12088126939	7440.78998563027	7489.18660988377	7540.25823502068	7593.95089065357	7650.20939022177	7708.97755895625	7770.19845309331	7833.81456904019	7374.68071732728	7319.69089054456	7267.38271025274	7217.81447912018	7171.04301522651	7127.12337980518	7086.10859987542
242	7577.03204450747	7523.75486616425	7473.1103080245	7425.15223902953	7379.9330333509	7337.50332795786	7297.91177707153	7261.20480575552	7227.42636512972	7196.61769185311	7168.81707459848	7144.05963038292	7122.37709356174	7103.79762031102	7088.34561126943	7076.04155487118	7066.90189366777	7060.93891562426	7058.1606720583	7058.57092349366	7062.16911425576	7068.95037623253	7078.90556172932	7092.02130489517	7108.28011077186	7127.6604706045	7150.13700163631	7175.68060932125	7204.25866961543	7235.83522873031	7270.37121767682	7307.82467873932	7348.15100106111	7391.3031625323	7437.2319752284	7485.88633183068	7537.21345058222	7591.15911656534	7647.66791729361	7706.68347086862	7768.14864520007	7832.00576700908	7363.21973416596	7308.38409751012	7256.23656274528	7206.83548216199	7160.23770233828	7116.49829028583	7075.67025460657
243	4612.43106108793	4542.8012132179	4477.11777460332	4415.55686271068	4358.29317317086	4305.49817025518	4257.33810498127	4213.9718937693	4175.54890260798	4142.20669329094	4114.06879829191	4091.24259846098	4073.81738140975	4061.86265768874	4055.42680589844	4054.53610679242	4059.19421065031	4069.38206285276	4085.05829118037	4106.16003662844	4132.60418932655	4164.28897412532	4201.09581770878	4242.89142145728	4289.52996190911	4340.85534302662	4396.70343088671	4456.90421081241	4521.2838181952	4589.66640618482	4661.87582530462	4737.73710078227	4817.07770300164	4899.72861416359	4985.52520033707	5074.30790246203	5165.92276266567	5260.22180384949	5357.0632809949	5456.31182232587	5557.83847762272	5661.52068964037	4411.58843676887	4338.73663193106	4269.91530246083	4205.32233273935	4145.15539604497	4089.60984637458	4038.87635820357
244	7329.06935880542	7281.66309333777	7237.0570585669	7195.30333331317	7156.45184244395	7120.55009204807	7087.64290712187	7057.77217468309	7030.97659545799	7007.29144729746	6986.74836345066	6969.37512882552	6955.19549715818	6944.22903182014	6936.4909726994	6931.99213123973	6930.73881531136	6932.73278511536	6937.97124084501	6946.44684230882	6958.14776017828	6973.05775805171	6991.15630400291	7012.41870983866	7036.81629590827	7064.3165789628	7094.88348025857	7128.47755093762	7165.05621158578	7204.57400276161	7246.9828433987	7292.23229394834	7340.26982136104	7391.0410631378	7444.49008789037	7500.55965015308	7559.1914374092	7620.32630760599	7683.90451570396	7749.86592810152	7818.15022404298	7888.69708335417	7111.91845142235	7063.05488425435	7017.05937193263	6973.98866168872	6933.89725698407	6896.83711423984	6862.85734101966
245	7866.60351337001	7810.61427261209	7757.12301506628	7706.18175898635	7657.84139366443	7612.15146951443	7569.15998347651	7528.91316143394	7491.45523951312	7456.82824632213	7425.0717882696	7396.22284027761	7370.31554422141	7347.38101747733	7327.44717393698	7310.53855977268	7296.67620613975	7285.87750080872	7278.15608052864	7273.52174565392	7271.98039825903	7273.53400466325	7278.18058291438	7285.91421540412	7296.72508644006	7310.59954422978	7327.52018634264	7347.46596742976	7370.41232767669	7396.33134016428	7425.19187517437	7456.95977922137	7491.59806655191	7529.06712074594	7569.32490402569	7612.32717194785	7658.0276911829	7706.3784582066	7757.32991688236	7810.83117303199	7866.8302043379	7925.27406404324	7654.44716646664	7596.89453243019	7541.88764788756	7489.48260520898	7439.73438624744	7392.69662747887	7348.42137862254
246	5818.16481026668	5673.72411725445	5529.58112742496	5385.7597437696	5242.28643601202	5099.19058513522	4956.50488314276	4814.26579827629	4672.51411800848	4531.29558473612	4390.66164219397	4250.6703145425	4111.38724475144	3972.88692469311	3835.25415626375	3698.58579143001	3562.99280895442	3428.6027975584	3295.56292866737	3164.04351690263	3034.24228161187	2906.38943653693	2780.75374255294	2657.64965396945	2537.44565978457	2420.57384850598	2307.54057870238	2198.93787434636	2095.45472741949	1997.88681878094	1907.14222154598	1824.23947230008	1750.2932148406	1686.48199221506	1633.99362566893	1593.94708629318	1567.2963808992	1554.7305437762	1556.59071961993	1572.8257244641	1602.99885749606	1646.34394984586	5760.99614830011	5615.08516409895	5469.39709970066	5323.95025550771	5178.76495573827	5033.86383061531	4889.27214606969
247	5705.40138820287	5611.7277880091	5520.54260163947	5431.97114774252	5346.14333579652	5263.19339065412	5183.25948140121	5106.48324379903	5033.00918640142	4962.98397188241	4896.5555672785	4833.87225992365	4775.08153967909	4720.3288528894	4669.7562390084	4623.50086704667	4581.6934955192	4544.45688610535	4511.90420730614	4484.13746952636	4461.24603656462	4443.3052602031	4430.37528380699	4422.50005752712	4419.70660176527	4422.00454725653	4429.38596981896	4441.82552636628	4459.28088677147	4481.6934445506	4508.98927899751	4541.08033276771	4577.865762834	4619.23341905876	4665.06140370093	4715.21966658698	4769.57159411208	4827.97555522543	4890.28637358384	4956.35670152299	5026.03827811562	5099.18305973773	5529.10785207615	5432.39525122972	5338.14768834918	5246.49801020028	5157.58471096375	5071.55171341344	4988.54804168469
248	7879.45663162463	7815.85273107766	7754.63014709218	7695.84571197437	7639.55570873621	7585.81566683837	7534.68014819718	7486.2025246473	7440.43474834532	7397.42711682554	7357.22803459958	7319.8837734908	7285.43823401737	7253.93271032433	7225.4056612816	7199.8924904599	7177.42533769688	7158.03288495992	7141.74017911693	7128.5684740896	7118.53509462714	7111.65332373292	7107.93231540433	7107.37703401685	7109.98822128449	7115.7623913249	7124.69185387205	7136.76476530375	7151.96520669528	7170.27328768396	7191.66527462088	7216.1137410739	7243.58773853199	7274.0529849109	7307.47206826934	7343.80466308537	7383.0077563507	7425.03588077941	7469.84135247436	7517.37451049997	7567.58395598118	7620.41678848613	7672.59770798013	7607.26451578234	7544.34946865723	7483.91355274445	7426.01729679001	7370.72054734339	7318.08223166352
249	7648.43295151741	7579.01786177816	7511.95810929872	7447.31732061652	7385.15901409527	7325.54638264941	7268.54206128191	7214.20788030615	7162.60460553535	7113.79166700913	7067.82687813665	7024.76614759271	6984.66318649168	6947.56921379176	6913.53266307674	6882.59889414927	6854.80991299917	6830.20410385014	6808.81597698258	6790.67593600708	6775.81006807152	6764.2399603006	6755.98254539847	6751.04997894359	6749.44955043469	6751.1836296131	6756.2496489447	6764.64012259055	6776.34270153669	6791.34026392045	6809.61103905458	6831.12876304198	6855.86286345098	6883.77867009053	6914.8376485836	6948.99765325127	6986.21319561894	7026.43572485443	7069.61391643819	7115.6939654935	7164.61988138397	7216.33378038851	7446.21035992367	7374.89217694046	7305.95909088782	7239.4792335457	7175.52079134929	7114.15176955001	7055.43973769284
250	7696.62917307206	7641.30726189353	7588.54863663436	7538.40711606044	7490.93525411701	7446.18411082241	7404.20301856586	7365.03934578762	7328.73826021864	7295.34249405588	7264.89211353491	7237.42429556118	7212.97311402003	7191.56933847572	7173.24024786181	7158.00946170738	7145.89679124642	7136.91811255346	7131.08526357004	7128.40596656846	7128.88377721053	7132.51806100617	7139.30399752241	7149.23261227162	7162.29083579429	7178.46158904965	7197.72389379034	7220.05300630185	7245.4205725541	7273.7948025324	7305.14066136239	7339.42007463877	7376.59214532609	7416.61337954968	7459.43791861591	7505.01777468857	7553.30306765409	7604.24226086987	7657.78239367405	7713.8693087474	7772.44787262532	7833.46218792374	7484.07361547185	7427.16867567984	7372.87792227342	7321.25951193226	7272.37034878318	7226.26582704986	7182.99956710461
251	8493.19907697133	8422.40844776472	8353.71266028759	8287.1638097768	8222.8140231475	8160.71532147763	8100.91947292915	8043.47783643943	7988.44119671637	7935.85959119958	7885.78212980706	7838.25680850268	7793.33031783934	7751.0478478445	7711.4528907236	7674.58704307878	7640.48980939037	7609.19840868014	7580.7475863224	7555.16943304737	7532.49321315297	7512.74520398049	7495.94854860174	7482.1231235696	7471.28542345857	7463.44846374011	7458.62170327686	7456.81098753558	7458.01851329424	7462.24281533204	7469.47877531354	7479.71765271143	7492.9471373555	7509.15142287355	7528.31129999111	7550.40426844855	7575.40466601786	7603.28381295373	7634.01017003548	7667.54950825337	7703.8650881404	7742.91784668284	8291.95410829901	8219.4304729012	8149.02382379833	8080.78949608858	8014.78297251983	7951.05973630841	7889.67511253306
252	6231.63320386022	6087.66553460834	5943.99776217733	5800.65216971217	5657.65324608001	5515.02795763289	5372.80605975408	5231.02045490893	5089.70760508258	4948.90800808324	4808.66674883427	4669.03413907831	4530.06646132458	4391.82683604348	4254.38623460034	4117.82466481293	3982.23256085225	3847.71241504398	3714.38069543415	3582.37010007735	3451.832206061	3322.94057804646	3195.89440582853	3070.9227412507	2948.28939789875	2828.29855678977	2711.30107889474	2597.70144859165	2487.96514306324	2382.62602010451	2282.29301618592	2187.6550306834	2099.48234483375	2018.62234227251	1945.98681049601	1882.52799022265	1829.20120892887	1786.91380680532	1756.46329439848	1738.47177647311	1733.32726050674	1741.14362642292	6171.60309592052	6026.2015655698	5881.03258568316	5736.11381237797	5591.4647001392	5447.10673173519	5303.06368343725
253	8747.62397131504	8672.0013200334	8598.33159898907	8526.66542782266	8457.0537417145	8389.54768165578	8324.19847526852	8261.05730817221	8200.17518608033	8141.60278791847	8085.39031033112	8031.58730419099	7980.24250380633	7931.40364970537	7885.11730602738	7841.42867373899	7800.38140100327	7762.01739222141	7726.3766173661	7693.49692336834	7663.41384936056	7636.16044772956	7611.76711287011	7590.26141960169	7571.66797313305	7556.00827242987	7543.30058865836	7533.55986030712	7526.79760635084	7523.02185861721	7522.23711429253	7524.4443091956	7529.64081220505	7537.82044092172	7548.97349832552	7563.08682994968	7580.14390077039	7600.12489078226	7623.00680798971	7648.76361733464	7677.36638393075	7708.78342881788	8550.60961348869	8473.22886890967	8397.81565500427	8324.42344512885	8253.10615586803	8183.9180319735	8116.91352029452
254	2127.348263738	1980.85108875445	1834.92508777602	1689.71824900373	1545.43330027797	1402.35482368834	1260.89359533053	1121.66167237594	985.604280174349	854.239619899161	730.105129823352	617.576160691747	524.18104618271	461.681562717713	443.342534363249	474.314222257666	546.272826823431	645.656768287039	761.807039058442	888.169977136827	1020.96057368283	1157.96965371452	1297.86192871959	1439.79724068492	1583.22621369014	1727.77690524316	1873.18965031021	2019.27822225874	2165.90587350746	2312.97008368187	2460.39257116559	2608.11258222842	2756.08227743898	2904.26349347501	3052.62542742098	3201.1429524154	3349.79537353261	3498.56549578888	3647.43891698971	3796.40348475274	3945.44887508942	4094.56626199439	2091.59058610233	1942.39851911473	1793.34643716095	1644.47240467316	1495.82958427653	1347.49449352198	1199.58129543393
255	2461.5340720663	2321.07351361943	2181.88751073155	2044.23642211803	1908.4524033113	1774.96399626784	1644.33037633531	1517.28908622293	1394.82204668689	1278.24469441734	1169.3199056735	1070.38645867232	984.461216152036	915.215377601562	866.656261021563	842.369009526519	844.450476771336	872.712010507741	924.756446258395	996.865739480044	1085.0468682205	1185.71948450661	1295.97579902591	1413.57505403651	1536.83251563776	1664.4916685986	1795.61394362574	1929.49344134836	2065.59411111049	2203.50441557105	2342.90481517875	2483.54440718754	2625.2240395592	2767.78400154636	2911.0949634923	3055.05124009783	3199.56572970191	3344.56607404225	3489.99171552919	3635.79162097547	3781.92250498678	3928.3474314445	2392.82141605711	2248.07185683635	2104.06234985907	1960.95594670578	1818.96581385187	1678.37528378293	1539.56783178814
256	3020.73141663733	2920.4257430387	2824.53060612229	2733.51022759848	2647.86736431442	2568.1400640856	2494.89550756225	2428.72027901008	2370.20657091259	2319.93417558399	2278.44867495075	2246.23697432407	2223.70212041457	2211.13999803869	2208.72077379369	2216.47766000588	2234.30467328759	2261.96373177909	2299.10001298937	2345.26335634148	2399.9329045807	2462.54219809058	2532.50243894648	2609.22239837189	2692.12422448026	2780.65505787299	2874.29481033148	2972.56070711002	3075.00927692606	3181.23644890454	3290.87633153215	3403.59914060891	3519.10863506556	3637.13932311185	3757.45362193147	3879.83909216516	4004.10582229124	4130.08400471495	4257.62172236539	4386.58294921663	4516.84575835976	4648.30072543885	2856.86479258052	2750.58995429648	2648.55283378921	2551.26194130938	2459.28063385631	2373.22635709887	2293.76629391
257	7106.16037419293	7055.96059315445	7008.61343512331	6964.17708248629	6922.70758821242	6884.25856791701	6848.88089182318	6816.62238012494	6787.52750553444	6761.63710694061	6738.9881180992	6719.61331537421	6703.54108831742	6690.79523671829	6681.39479741767	6675.3539037666	6672.68168013554	6673.38217327625	6677.45432175026	6684.89196395989	6695.68388462614	6709.81389891777	6727.26097276166	6747.99937725645	6771.99887459139	6799.22493242519	6829.63896323932	6863.19858497955	6899.85789909931	6939.56778198923	6982.2761858945	7027.92844539318	7076.4675858198	7127.834630162	7181.96890127307	7238.80831663011	7298.28967314362	7360.34891995305	7424.92141748967	7491.94218146706	7561.34611078497	7633.06819868782	6890.60439667664	6838.82256622772	6789.96148466226	6744.08463499939	6701.25330776462	6661.52624820928	6624.95930148238
258	8919.68444149232	8847.85677607597	8778.0058170718	8710.17912097942	8644.4243368201	8580.78909604751	8519.32089471358	8460.06696804365	8403.07415775858	8348.38877258428	8296.05644243137	8246.12196697145	8198.62915935757	8153.62068602271	8111.1379035695	8071.22069393803	8033.9072990729	7999.23415648448	7967.23573711219	7937.94438702389	7911.39017445984	7887.60074381624	7866.60117810955	7848.41387143412	7833.05841286932	7820.55148322546	7810.90676582278	7804.13487243713	7800.24328532361	7799.23631604244	7801.1150816362	7805.87749843638	7813.51829359982	7824.02903422726	7837.39817366707	7853.61111444485	7872.65028700142	7894.49524327333	7919.12276397016	7946.50697827108	7976.61949454183	8009.42954059909	8719.24888954399	8645.75624884592	8574.25906997246	8504.80767868881	8437.45259375308	8372.24440995589	8309.23367201543
259	7444.44768735256	7372.66321482749	7303.25558742466	7236.29319870784	7171.84454143341	7109.97797336328	7050.76146407964	6994.26232360354	6940.5469140243	6889.6803457449	6841.72616038579	6796.74600284704	6754.7992854773	6715.94284767869	6680.23061471869	6647.71325981256	6618.43787383924	6592.44764722279	6569.78156860257	6550.47414491808	6534.55514733877	6522.0493872893	6512.97652637748	6507.35092355794	6505.18152227443	6506.47177965133	6511.21963899954	6519.41754617685	6531.05250949157	6546.10620203047	6564.55510457492	6586.37068649631	6611.51962146672	6639.96403426385	6671.66177453207	6706.56671310665	6744.62905630071	6785.79567353704	6830.01043374173	6877.21454610425	6927.34690104282	6980.34440753106	7244.28895870045	7170.50101408217	7099.11718615469	7030.21070854812	6963.85512086515	6900.1240160008	6839.09076427366
260	7783.01266107761	7719.65600148107	7658.71459134128	7600.24652980304	7544.3093221076	7490.95966436667	7440.25321816414	7392.24437632561	7346.98602148304	7304.52927929716	7264.92326841856	7228.21484957023	7194.448376263	7163.66544986098	7135.90468181533	7111.20146599625	7089.5877640121	7071.09190640833	7055.7384125038	7043.54783146179	7034.53660691774	7028.71696724075	7026.09684310254	7026.67981363187	7030.46508201685	7037.44748095124	7047.61750780773	7060.96138900799	7077.46117257389	7097.09484739936	7119.83648746105	7145.65641875281	7174.52140654613	7206.3948603027	7241.23705340616	7279.00535486184	7319.6544699892	7363.13668726701	7409.40212852154	7458.39899980491	7510.07384050544	7564.37176841496	7575.98835212965	7510.88562813214	7448.23630166325	7388.10278564256	7330.54699297613	7275.63009920664	7223.41229225964
261	4908.58163203654	4809.40679912202	4712.92181917062	4619.29524720731	4528.70437114125	4441.33495410477	4357.38077989431	4277.04296687375	4200.52901584871	4128.05155957693	4059.82678658803	3996.07252044924	3937.00594783257	3882.84100509618	3833.78545323389	3790.03769440041	3751.78340812839	3719.19210998787	3692.41375707439	3671.57554039447	3656.77901125467	3648.0976848769	3645.57524851437	3649.2244737319	3659.02689518401	3674.93327457432	3696.86482284129	3724.71511085285	3758.35256309939	3797.62340325378	3842.35490685038	3892.35881443364	3947.43476744528	4007.37364604226	4071.96071046525	4140.97847241021	4214.20924767333	4291.43736412124	4372.45101859015	4457.04379185566	4545.01584241956	4636.17480752555	4740.23071580062	4637.45706709555	4537.31716107573	4439.98920631064	4345.66214114566	4254.53556792057	4166.81947212702
262	8413.24635539509	8342.8025397275	8274.47955194876	8208.33035109751	8144.4079040945	8082.76504187584	8023.45430562481	7966.52778348957	7912.03693836758	7860.03242750572	7810.56391479876	7763.67987691346	7719.42740451321	7677.85200002109	7638.9973735572	7602.90523882139	7569.61511082817	7539.16410750907	7511.58675727559	7486.91481469449	7465.1770863901	7446.39926931562	7430.60380340777	7417.80974052492	7408.03263142331	7401.28443231747	7397.57343228884	7396.90420259259	7399.2775685715	7404.69060456694	7413.13665192732	7424.60535982273	7439.08274830992	7456.55129275287	7476.99002840297	7500.3746737315	7526.67777083604	7555.8688410905	7587.91455405392	7622.77890756178	7660.42341686209	7700.80731064737	8211.72319038452	8139.53552656105	8069.49174649239	8001.64815092394	7936.06116669571	7872.78719246131	7811.88243254558
263	7529.53970063839	7487.3015793949	7447.84663269907	7411.21931085778	7377.46172942374	7346.61344774623	7318.71125391268	7293.78895853907	7271.87719995593	7253.00326325558	7237.19091556598	7224.46025983139	7214.82760912485	7208.30538329629	7204.90202947214	7204.62196757513	7207.46556169274	7213.42911771106	7222.50490726088	7234.68121761439	7249.94242677166	7268.26910263929	7289.63812484254	7314.02282740763	7341.39316031862	7371.71586774477	7404.95468055167	7441.07052063777	7480.02171461127	7521.76421425225	7566.25182137018	7613.43641464115	7663.26817624102	7715.69581619019	7770.66679254306	7828.12752574286	7888.02360567059	7950.29999017054	8014.90119399653	8081.77146738912	8150.85496364567	8222.09589529396	7309.73283110934	7266.21712842266	7225.55508636834	7187.79513540161	7152.98323529372	7121.16262093798	7092.37355451893
264	7548.49683834948	7479.73786795592	7413.37779893562	7349.48161217971	7288.11411185525	7229.33969382093	7173.22209829826	7119.82414782513	7069.20747198388	7021.43222067673	6976.556768113	6934.63741009098	6895.72805740601	6859.87992865054	6827.14124585372	6797.5569367016	6771.16834719613	6748.01296871663	6728.12418340635	6711.5310317553	6698.2580059721	6688.32487252103	6681.746526745	6678.53288203581	6678.68879546149	6682.21403116185	6689.10326212134	6699.34611031531	6712.92722452008	6729.82639441708	6750.01869906294	6773.47468717485	6800.16058628426	6830.03853737961	6863.06685136348	6899.20028349851	6938.39032187722	6980.58548597181	7025.73163140649	7073.77225724781	7124.64881236888	7178.30099766489	7345.75488234039	7275.08004017476	7206.83579108638	7141.09181971488	7077.9177986688	7017.38313625323	6959.55670473354
265	7568.11560424204	7519.89444631594	7474.37414524744	7431.60433132512	7391.63274969885	7354.50502551023	7320.2644302579	7288.9516518047	7260.60457059497	7235.25804470949	7212.94370637215	7193.6897725587	7177.52087221474	7164.45789247716	7154.51784607585	7147.71376184505	7144.05459997623	7143.54519327242	7146.1862153103	7151.97417599941	7160.90144458856	7172.95629979096	7188.12300625012	7206.38191618629	7227.70959471377	7252.07896700829	7279.45948519395	7309.81731263042	7343.11552313611	7379.3143125082	7418.37121975388	7460.24135534052	7504.8776339364	7552.23100913668	7602.25070784456	7654.88446216084	7710.07873680238	7767.77895031079	7827.92968853317	7890.47490908132	7955.35813571985	8022.52264183839	7351.37142267785	7301.71904443121	7254.82996877413	7210.7581023217	7169.55539813317	7131.27158828804	7095.95391665468
266	7061.90049543072	6946.07466906824	6831.58005795744	6718.48472108122	6606.86051658755	6496.7832735111	6388.33295934061	6281.59384033369	6176.65463090347	6073.60862775152	5972.55382360032	5873.59299471552	5776.83375547086	5682.38857243942	5590.37472957065	5500.91423537036	5414.13366216249	5330.16390720344	5249.13986501626	5171.20000061475	5096.48581369443	5025.14118517906	4957.31159921725	4893.1432363513	4832.78193694781	4776.37203823961	4724.05509326246	4675.96848573704	4632.24396096955	4593.00609918806	4558.37076369449	4528.44356157049	4503.31835874572	4483.07589373342	4467.78253461246	4457.48922186628	4452.23063512745	4452.02461499442	4456.87186213526	4466.7559254202	4481.64347955851	4501.48488137727	6919.19274345237	6800.93700046961	6683.95676187028	6568.3201773061	6454.09946898242	6341.37114560222	6230.21621646414
267	3393.6805790774	3286.78961891012	3183.38224242693	3083.80890784235	2988.45288318554	2897.7305371936	2812.0903743647	2732.01036916486	2657.99311832347	2590.55834775142	2530.23241330853	2477.53465239025	2432.96079261788	2396.96409218262	2369.93541603442	2352.18393610967	2343.92044202902	2345.24522896278	2356.14212336864	2376.47945566154	2406.01784635206	2444.42376171745	2491.28712773937	2546.14099274273	2608.4813077892	2677.7852578805	2753.52708677935	2835.19087963787	2922.28020668755	3014.32484394639	3110.88497044203	3211.55331729522	3315.95574402746	3423.75067124888	3534.62773109149	3648.30592356326	3764.53149839484	3883.07572278456	4003.73264733311	4126.31694489259	4250.66186893712	4376.61735753963	3239.11222805382	3126.94206228113	3018.06289530025	2912.84379315321	2811.69568602312	2715.07359798209	2623.47765347586
268	8743.49059902162	8653.2316005441	8564.6496795305	8477.79740595662	8392.72847784178	8309.49766664682	8228.16075220914	8148.7744464606	8071.39630530304	7996.0846280001	7922.89834353157	7851.89688346774	7783.14004102137	7716.68781606325	7652.60024604969	7590.93722302885	7531.75829703287	7475.12246647101	7421.08795631458	7369.7119851995	7321.05052277675	7275.15803897722	7232.08724711807	7191.88884303442	7154.61124268569	7120.3003209235	7088.99915425729	7060.74777064962	7035.58290940791	7013.53779431597	6994.64192308476	6978.92087609408	6966.39614722508	6957.08499934213	6951.00034662314	6948.15066561781	6948.53993643068	6952.167614988	6959.02863683309	6969.11345238907	6982.40809312347	6998.89426754029	8561.82367948554	8469.62898411112	8379.10635025624	8290.31055026356	8203.29766015984	8118.12500969306	8034.85112091835
269	7202.84004126806	7150.42635667699	7100.79624122921	7054.00844851204	7010.11989048241	6969.18534128575	6931.25713838784	6896.38488417764	6864.61515148023	6835.99119661131	6810.55268369176	6788.33542405632	6769.37113449929	6753.68721800464	6741.30657036312	6732.24741579859	6726.52317429697	6724.14236286652	6725.10853241238	6729.42024131827	6737.07106617447	6748.04964948842	6762.33978354519	6779.92052897052	6800.76636600804	6824.84737600248	6852.12945012565	6882.57452205477	6916.14082106696	6952.78314179368	6992.45312687917	7035.09955872653	7080.66865667017	7129.1043760543	7180.34870591808	7234.34196228144	7291.02307434515	7350.32986122261	7412.19929721722	7476.56776397047	7543.37128819213	7612.54576397028	6988.56988990917	6934.53690383408	6883.35040207365	6835.07433517909	6789.77078403132	6747.49962241687	6708.31817461759
270	8142.99395686664	8056.38981226082	7971.66863357398	7888.89108625648	7808.11898660601	7729.41520543827	7652.84355635126	7578.46866779859	7506.35583824831	7436.57087392466	7369.17990866162	7304.24920579555	7241.84494209391	7182.03297410377	7124.87858757479	7070.44623097129	7018.79923442779	6969.99951593619	6924.10727688604	6881.1806895547	6841.27557941629	6804.44510562449	6770.7394432323	6740.20547101991	6712.88646900073	6688.82182978011	6668.04678793496	6650.59217155218	6636.48417983767	6625.74419041524	6618.38859958258	6614.42869823385	6613.87058563915	6616.71512261152	6622.95792487282	6632.58939676675	6645.59480469517	6661.9543889832	6681.6435122051	6704.63284140651	6730.88856114291	6760.37261381083	7957.28176602018	7868.63395642865	7781.86901169366	7697.0506058188	7614.24378913253	7533.51489482988	7454.93142821067
271	7925.63259174424	7876.51301597996	7829.96042461405	7786.02086175366	7744.73880236257	7706.15695547799	7670.31606758249	7637.25472792771	7607.0091777474	7579.61312534491	7555.09756905509	7533.49063014198	7514.81739760591	7499.09978682264	7486.35641380502	7476.60248673978	7469.84971624872	7466.10624558523	7465.37660173736	7467.66166812403	7472.95867924771	7481.26123740259	7492.55935119312	7506.83949531464	7524.08469077789	7544.27460448712	7567.38566680435	7593.39120556147	7622.26159480019	7653.96441634758	7688.46463230222	7725.72476638303	7765.70509212684	7808.36382593358	7853.65732297168	7901.54027411223	7951.96590211626	8004.88615544623	8060.25189824197	8118.0130951336	8178.11898975587	8240.51827597425	7709.33391444994	7658.82727816324	7610.94335578757	7565.7319453772	7523.24122899146	7483.51755031507	7446.60519150636
272	6120.70348800271	5973.33852256681	5826.10964258999	5679.02743214092	5532.10358974951	5385.35107728406	5238.7842930069	5092.41927347794	4946.27392996522	4800.36832636617	4654.72500717811	4509.36938620642	4364.33020922811	4219.64010719364	4075.33626077462	3931.46120261177	3788.06379064375	3645.20039523721	3502.9363548235	3361.34777069045	3220.52373227782	3080.56909188234	2941.60794372848	2803.78800988654	2667.28619746428	2532.31567128168	2399.13488654833	2268.0591468705	2139.47538629038	2013.86099529486	1891.80755712071	1774.05019741895	1661.50260839612	1555.29620246679	1456.81851376727	1367.73997223112	1290.00915739321	1225.78675372184	1177.28554308446	1146.50245495404	1134.88019340086	1143.00340000522	6082.25208232043	5933.93238718055	5785.70093174596	5637.56467642079	5489.53132819756	5341.60944275166	5193.80854361872
273	7629.83495572451	7586.08690383824	7545.06893601275	7506.82580465293	7471.40011973764	7438.83213364983	7409.15953071631	7382.41722379491	7358.6371602552	7337.84813974672	7320.07564600414	7305.34169495286	7293.66470111794	7285.05936421739	7279.53657752577	7277.10335933183	7277.76280849862	7281.5140847648	7288.35241408919	7298.26911896098	7311.25167321329	7327.28378055489	7346.34547567435	7368.41324646032	7393.46017563201	7421.45609985868	7452.36778420327	7486.15910967056	7522.79127152987	7562.22298600534	7604.41070304188	7649.30882278787	7696.86991364385	7747.04492978408	7799.78342622323	7855.03376970349	7912.74334385642	7972.85874725108	8035.32598323267	8100.09064055855	8167.09806412522	8236.29351517286	7410.74869439803	7365.69954268521	7323.44733973272	7284.04075810133	7247.52621496761	7213.9476260021	7183.34616372191
274	7056.33190374888	7004.95141493672	6956.42771021835	6910.82096580707	6868.18929030371	6828.58840504464	6792.07132292038	6758.68802933117	6728.48516919079	6701.50574410506	6677.78882389553	6657.36927673618	6640.27752199608	6626.53930973107	6616.17553044751	6609.20205833863	6605.62963071501	6605.46376573069	6608.70471987683	6615.34748600747	6625.3818319147	6638.79237878502	6655.55871813158	6675.65556513468	6699.05294575356	6725.7164144505	6755.60729891068	6788.68296788488	6824.89711802996	6864.20007552009	6906.53910824534	6951.8587444309	7000.10109377991	7051.20616742833	7105.11219333246	7161.75592406706	7221.07293439118	7282.99790632096	7347.46489987806	7414.40760803882	7483.75959482515	7555.45451577108	6841.47305105324	6788.46657344086	6738.38415859583	6691.29146417779	6647.25203282997	6606.3269262866	6568.57435564462
275	8213.55897168096	8150.34037635493	8089.41055792776	8030.82161139527	7974.62513153278	7920.87204024506	7869.61240611426	7820.89525707105	7774.76838733239	7731.27815993665	7690.46930629005	7652.3847244299	7617.06527774218	7584.54959605922	7554.87388112903	7528.07171853686	7504.1738981767	7483.20824537711	7465.19946473137	7450.1689986029	7438.13490212388	7429.11173637549	7423.11048118268	7420.13846872655	7420.19933891165	7423.29301713172	7429.41571471812	7438.55995209191	7450.71460428616	7465.8649681748	7483.99285050352	7505.07667546528	7529.0916103902	7556.00970787598	7585.80006249861	7618.42898015699	7653.86015798585	7692.05487273086	7732.97217549632	7776.56909077765	7822.80081780477	7871.62093226276	8006.35079151888	7941.4829227978	7878.93816779357	7818.77227660124	7761.04057439096	7705.79777206063	7653.09776711422
276	7625.52899697586	7563.51415295355	7503.9868022144	7447.00659602872	7392.63243252601	7340.92222075462	7291.93263459962	7245.71885816108	7202.33432458142	7161.83045053445	7124.2563688381	7089.65866197	7058.08109935749	7029.5643815622	7004.14589450352	6981.85947695836	6962.7352045033	6946.79919298003	6934.07342437621	6924.57559776863	6918.31900762616	6915.31245142379	6915.56016804428	6919.06180795912	6925.81243568675	6935.80256449991	6949.01822278402	6965.44105099358	6985.04842764813	7007.81362235865	7033.70597354387	7062.69108812131	7094.73106026964	7129.78470616613	7167.80781148364	7208.75338847442	7252.57193943377	7299.21172352401	7348.61902403205	7400.73841337438	7455.5130134252	7512.88474893887	7417.54932266271	7353.78082972812	7292.5417190734	7233.89622902995	7177.90793166596	7124.63947114132	7074.15228894393
277	6928.16772455963	6890.98960954563	6856.89327155665	6825.92489231414	6798.12721952828	6773.53928973687	6752.19616759515	6734.12870541559	6719.36332667231	6707.92183689531	6699.82126502475	6695.07373790372	6693.68639002084	6695.66131007365	6700.99552527638	6709.68102368473	6721.70481415838	6737.04902290484	6755.69102495127	6777.60360831444	6802.75516812856	6831.1099275846	6862.62818220764	6897.26656371452	6934.97831963601	6975.7136047774	7019.41978066117	7066.04171920389	7115.52210713393	7167.801747805	7222.81985748704	7280.51435344377	7340.82213153479	7403.6793313915	7469.02158762493	7536.7842658428	7606.90268258989	7679.31230866558	7753.94895551542	7830.74894467108	7909.64926044752	7990.58768621833	6706.16873712461	6667.75294086653	6632.50911473432	6600.4880698756	6571.73691584131	6546.29873656863	6524.21228445894
278	7633.52533705752	7594.24407042892	7557.73739927666	7524.04571071857	7493.20697585091	7465.25655113517	7440.22698786659	7418.14785192784	7399.04555604775	7382.94320669253	7369.86046756457	7359.81344157755	7352.81457291016	7348.87257051613	7347.9923541797	7350.17502388695	7355.41785296761	7363.71430509227	7375.05407488955	7389.42315159635	7406.80390481668	7427.17519119385	7450.51248050886	7476.78799946894	7505.9708912957	7538.02738905661	7572.92100055077	7610.61270254624	7651.06114215232	7694.22284307503	7740.05241468149	7788.50276178393	7839.52529326443	7893.07012779621	7949.08629504184	8007.52193096221	8068.32446600901	8131.44080516234	8196.817499007	8264.40090516346	8334.13733961552	8405.97321759852	7412.34660375909	7371.88690471996	7334.27355166319	7299.55054494362	7267.75931210039	7238.93847963642	7213.12365332592
279	6999.97817302464	6951.27839484459	6905.49534759123	6862.68740667626	6822.91057108906	6786.21814072687	6752.66039566138	6722.28428124515	6695.13310321095	6671.24623700038	6650.65885554026	6633.4016796793	6619.50075521174	6608.9772601825	6601.84734570929	6598.12201308437	6597.80702931751	6600.90288261589	6607.40477860785	6617.30267737994	6630.58137064707	6647.22059769943	6667.19519807307	6690.47529828433	6717.02652947506	6746.81027237081	6779.78392561667	6815.9011933614	6855.1123878654	6897.36474284089	6942.60273343331	6990.76839880161	7041.80166363691	7095.64065516506	7152.22201258933	7211.48118630187	7273.35272459183	7337.77054595782	7404.66819559095	7473.9790848866	7545.63671327305	7619.57487192731	6783.5921219275	6733.32751810981	6686.05224301561	6641.83012936043	6600.72254218708	6562.78800749559	6528.08184112433
280	7882.67239529486	7804.9569378004	7729.37250153335	7655.98220290596	7584.84973299774	7516.03919696267	7449.61493673129	7385.64133694775	7324.18261429961	7265.30259069464	7209.06445097076	7155.53048622364	7104.76182411623	7056.81814790969	7011.75740631588	6969.63551661638	6930.50606384745	6894.41999914762	6861.42534065109	6831.56688052502	6804.8859019018	6781.41990955748	6761.20237817426	6744.26252191931	6730.62508891273	6720.31018387208	6713.33312181165	6709.70431527021	6709.42919698075	6712.50817930239	6718.93665114419	6728.70501240371	6741.7987453449	6758.19852168299	6777.8803435248	6800.81571583459	6826.97184755194	6856.31187816739	6888.79512622056	6924.37735599739	6963.011058612	7004.6457435998	7687.82094659206	7608.11543648964	7530.55561083142	7455.20843742518	7382.14166809485	7311.42367086834	7243.12324255164
281	7749.62021458755	7693.19703498457	7639.30399062272	7587.99499185804	7539.32279618356	7493.33878500596	7450.09273512463	7409.63258672704	7372.00420997028	7337.25117237944	7305.41450942858	7276.53250083904	7250.64045517101	7227.77050533113	7207.95141760055	7191.20841669968	7177.56302929516	7167.03294814217	7159.63191883038	7155.36965080554	7154.2517539804	7156.27970191862	7161.45082214325	7169.7583137083	7181.19129177554	7195.73485852833	7213.37019932431	7234.07470266987	7257.82210226997	7284.58263908187	7314.32324115442	7347.00771876615	7382.59697234899	7421.04921056961	7462.3201759408	7506.36337541693	7553.1303134762	7602.57072534634	7654.63280820315	7709.26344833768	7766.40844253695	7826.01271208279	7537.76529916195	7479.74421239425	7424.30191474181	7371.49659298859	7321.38530473716	7274.02372838969	7229.4659057715
282	8888.98809307398	8814.49324473345	8741.93860772612	8671.37288427961	8602.84501733756	8536.40408506855	8472.09918685748	8409.97932087116	8350.09325337689	8292.48938014585	8237.21558031991	8184.31906334336	8133.84620961201	8085.84240569396	8040.35187506632	7997.41750548909	7957.08067424078	7919.38107257753	7884.35653088087	7852.04284606402	7822.4736128555	7795.68006066256	7771.69089771427	7750.53216418276	7732.22709595373	7716.79600065721	7704.25614742139	7694.62167174936	7687.90349670099	7684.10927139546	7683.24332764815	7685.30665529304	7690.29689653298	7698.2083593959	7709.03205009634	7722.75572390075	7739.363953812	7758.83821618695	7781.15699219777	7806.29588385712	7834.22774319616	7864.9228130393	8690.91594311332	8614.70851079134	8540.45684411379	8468.21238934841	8398.02694807919	8329.95256618138	8264.04141286941
283	7370.28616636454	7311.05327846699	7254.43999625542	7200.50810916291	7149.31829989013	7100.92987067889	7055.40046033043	7012.78575425789	6973.13919025803	6936.51166296527	6902.95123018447	6872.50282461061	6845.20797451386	6821.10453713398	6800.2264484908	6782.60349328191	6768.26109835269	6757.22015298711	6749.49685890957	6745.10261248737	6744.04392108854	6746.32235504396	6751.93453602648	6760.87216203946	6773.12206859391	6788.66632503745	6807.48236437791	6829.54314444893	6854.81733778859	6883.26954716614	6914.86054345293	6949.54752223604	6987.28437550217	7028.0219746658	7071.70846122396	7118.28954149872	7167.70878207224	7219.90790276788	7274.82706435021	7332.40514836707	7392.58002697729	7455.28882087015	7160.3879565781	7099.40407232195	7041.08929038894	6985.51045580192	6932.7333700871	6882.82248449268	6835.8405807238
284	6515.6355889047	6497.34432597115	6482.47462365087	6471.05006900025	6463.08893161394	6458.60401894676	6457.60257389267	6460.0862164765	6466.05093077754	6475.48709732906	6488.37957036156	6504.70779848145	6524.44598654083	6547.56329576625	6574.02407859558	6603.78814415874	6636.8110499704	6673.04441512023	6712.43625015451	6754.93129881301	6800.47138689973	6848.99577379194	6900.44150238562	6954.74374361313	7011.83613212769	7071.65109018339	7134.12013718648	7199.17418286842	7266.74380254145	7336.75949321072	7409.15190987798	7483.85208158465	7560.79160719097	7639.90283109941	7721.11899939709	7804.37439709146	7889.60446727487	7976.74591315353	8065.73678400677	8156.51654615012	8249.02614005034	8343.2080247201	6287.71432558554	6268.7580727434	6253.34485453896	6241.50091931333	6233.24661332658	6228.5962078203	6227.55777639639
285	7956.51360561564	7886.53104555285	7818.80123951761	7753.38322464364	7690.33599706759	7629.71832913005	7571.58857376768	7516.00445671975	7463.02285745265	7412.69957996215	7365.0891148108	7320.24439413633	7278.21654150666	7239.05461884848	7202.80537281612	7169.51298325508	7139.21881649881	7111.96118641089	7087.77512612604	7066.69217345919	7048.74017287352	7033.94309681658	7022.32088900598	7013.88933199252	7008.65994103009	7006.63988591393	7007.83194198193	7012.23447108862	7019.84143284495	7030.64242593154	7044.62275885721	7061.7635490137	7082.04184850579	7105.43079482397	7131.89978409022	7161.41466435261	7193.93794618342	7229.42902769432	7267.84443102651	7309.13804732906	7353.26138733017	7400.16383467761	7754.69598504657	7682.87535994211	7613.33405640105	7546.13508985568	7481.34157864385	7419.01654671054	7359.22271074852
286	8434.37399661997	8360.31127491498	8288.30273241069	8218.40236461151	8150.66441102833	8085.1432224591	8021.89311734477	7960.9682273246	7902.42233234364	7846.30868580363	7792.67983039388	7741.58740550367	7693.08194723952	7647.21268232655	7604.02731731035	7563.57182473455	7525.89022809267	7491.02438752884	7459.01378840508	7429.89533496509	7403.70315134788	7380.46839230529	7360.2190659089	7342.9798704853	7328.7720479147	7317.61325529265	7309.51745668242	7304.49483652423	7302.55173592395	7303.69061273915	7307.9100260701	7315.20464535352	7325.56528394686	7338.9789567115	7355.42896073656	7374.89497806794	7397.35319896993	7422.77646401747	7451.13442308727	7482.39370914778	7516.51812464641	7553.46883817199	8236.00117053992	8160.13823888537	8086.34741485825	8014.68593204715	7945.21140715275	7877.98169957392	7813.05475807963
287	2689.87953631141	2655.21670450148	2628.67227249789	2610.4939043885	2600.85702679342	2599.85662356398	2607.50263521609	2623.7194710032	2648.34968851449	2681.16143174332	2721.85883428001	2770.09435663697	2825.48196169389	2887.61012383464	2956.05386942203	3030.38530071564	3110.18231023182	3195.03541062783	3284.55276828477	3378.36363352564	3476.12041407962	3577.49965285795	3682.20215895182	3789.95251325604	3900.49813565277	4013.60806505144	4129.07157041552	4246.69668183072	4366.30870661684	4487.74877589546	4610.87245212309	4735.54841639425	4861.65724607965	4989.09028709367	5117.74862095097	5247.54212386765	5378.38861336259	5510.21307672959	5642.9469752602	5776.52761788959	5910.89759807221	6046.00428792074	2468.2961305892	2430.4752104116	2401.4479000825	2381.53576362608	2370.96846842541	2369.87102419481	2378.25654052983
288	5690.78829021139	5541.35627842463	5391.95753675328	5242.59490950392	5093.27157389398	4943.99109010162	4794.75746058366	4645.57520075861	4496.44942362452	4347.38594166367	4198.3913902315	4049.47337793481	3900.64067107366	3751.90342150375	3603.27345020146	3454.76460309031	3306.39320132743	3158.17861654252	3010.14401305862	2862.31731606992	2714.73248950171	2567.43124433319	2420.46535450113	2273.89984463348	2127.81745166829	1982.32498469612	1837.56257454348	1693.71742592579	1551.04476256635	1409.90057279633	1270.79425082215	1134.47567789778	1002.08319645283	875.399928336415	757.29648717497	652.44887728803	568.24267569604	514.906372562483	502.370420638766	533.51864030901	601.603584239334	695.866537898286	5675.14906116538	5525.29420906927	5375.44918387871	5225.61483096095	5075.79209542734	4925.98203730034	4776.18584949976
289	1987.86104003882	1851.62520168065	1717.68997544101	1586.63808324573	1459.2465706341	1336.56249080775	1220.00681185437	1111.50912786199	1013.66022554723	929.828024738025	864.101758764704	820.842332354919	803.685890653009	814.284027989908	851.601160633936	912.364612688887	992.276386554114	1087.12200753157	1193.34600276881	1308.17953526835	1429.54933519714	1555.92657221267	1686.18572095617	1819.49324375549	1955.22572447638	2092.91141577493	2232.18891359434	2372.77792654271	2514.45847498944	2657.05595485228	2800.43029961685	2944.46802832219	3089.07634538341	3234.1787143551	3379.71150191205	3525.62140719741	3671.86347357788	3818.39953661927	3965.19700202532	4112.22787542341	4259.46798613186	4406.89636153151	1906.52309979139	1764.01674429886	1622.86733210014	1483.46224769354	1346.34344145695	1212.2869477383	1082.4311452623
290	2819.28601331436	2692.9532347483	2569.17090135617	2448.32587952617	2330.87507183199	2217.35790632721	2108.40984278324	2004.77593303169	1907.32260361996	1817.04457375492	1735.06223168897	1662.60320243671	1600.96107564851	1551.42573744452	1515.18506062151	1493.20735770699	1486.12555133708	1494.15146206868	1517.04532723803	1554.15023540545	1604.48056377797	1666.8387147137	1739.93195792252	1822.46910303584	1913.22830337024	2011.09670231978	2115.08766894507	2224.34265447106	2338.12384993616	2455.80221652804	2576.84388578516	2700.79669590746	2827.27778427613	2955.96262530352	3086.57559616281	3218.88199152235	3352.68133525187	3487.80181375305	3624.09565880379	3761.43532340223	3899.71031436561	4038.82456608739	2705.09433377707	2573.16135314404	2443.31778697589	2315.91509584454	2191.37904487073	2070.22703334271	1953.0889086267
291	8403.98503319918	8314.34262561782	8226.45974354964	8140.39337418278	8056.20173647449	7973.94421282268	7893.68126780937	7815.47435312894	7739.38579792604	7665.47868381239	7593.81670393029	7524.46400562032	7457.48501633807	7392.94425273215	7330.9061129674	7271.43465268825	7214.59334526252	7160.44482729583	7109.05063070777	7060.47090307766	7014.764118232	6971.9867795082	6932.19311840168	6895.43479165683	6861.76058013588	6831.21609306738	6803.84348138553	6779.68116404725	6758.7635711731	6741.12090781698	6726.77894199828	6715.7588203516	6708.07691440877	6703.74470009175	6702.76867244137	6705.15029707666	6710.88599920877	6719.9671904123	6732.38033268358	6748.10703867466	6767.12420639205	6789.4041860753	8221.67796496367	8130.02573782038	8040.12849159784	7952.04574627752	7865.83845918742	7781.56896177625	7699.30088211908
292	3111.2921328525	2980.6746636553	2851.96820803645	2725.44351679298	2601.41895151053	2480.26959296751	2362.4378173368	2248.44526778191	2138.90586470553	2034.53900635443	1936.18132754076	1844.79424117383	1761.46301290357	1687.38157919068	1623.81641085044	1572.04369305969	1533.2584596234	1508.46283663071	1498.35151060839	1503.22082993298	1522.92710662362	1556.90705405496	1604.25393007882	1663.82699332115	1734.36684399313	1814.59497675871	1903.28663215001	1999.3157761678	2101.67686284973	2209.4900300966	2321.99596137243	2438.54522008675	2558.58531818428	2681.64750940288	2807.33439283095	2935.30882802356	3065.28431516345	3197.01680381988	3330.29780188242	3464.94862136672	3600.81559405399	3737.76610159316	3007.28731474584	2871.94364040699	2738.13111745942	2606.08561287347	2476.08983870131	2348.48419613067	2223.68019555542
293	7365.9912541016	7315.99941841446	7268.76093648355	7224.32981943622	7182.7581648701	7144.09589078469	7108.39046938141	7075.68666352479	7046.02626891558	7019.44786509925	6995.9865784701	6975.67386050329	6958.53728428266	6944.60036230088	6933.88238824742	6926.3983052285	6922.15860248405	6921.16924224908	6923.43161794607	6928.94254439519	6937.69428018353	6949.67458185129	6964.86678900421	6983.2499389699	7004.79890919269	7029.48458515228	7057.27405122756	7088.13080169195	7122.01496882877	7158.88356498775	7198.69073543443	7241.38801876608	7286.92461184457	7335.24763628254	7386.30240370452	7440.03267726741	7496.38092716393	7555.28857807141	7616.69624687663	7680.5439692036	7746.77141362611	7815.31808268404	7150.27096910557	7098.76015905433	7050.06626594628	7004.24804008218	6961.36226280631	6921.46344318354	6884.60351297788
294	4076.69625861189	4062.82124852867	4054.4541859143	4051.62919447242	4054.35785901699	4062.62898922182	4076.40884784489	4095.64183262255	4120.25158006942	4150.14244100259	4185.20126323037	4225.29940743369	4270.29491800589	4320.03477145627	4374.35713014031	4433.09353758307	4496.0710024932	4563.11393036376	4634.04587364307	4708.691082679	4786.87584972415	4868.42964668438	4953.18606396549	5040.98356269005	5131.66605595246	5225.0833367298	5321.09137087498	5419.55247359445	5520.33538712722	5623.31527606931	5728.37365551728	5835.39826539599	5944.28290290227	6054.92722326908	6167.23651758315	6281.12147501701	6396.4979355423	6513.28663811465	6631.41296832306	6750.80670868003	6871.40179401656	6993.13607382243	3848.14737928979	3833.445244969	3824.5764135475	3821.58149767747	3824.474296833	3833.2414813444	3847.84289763385
295	7806.93237470725	7749.38903998078	7694.34113955442	7641.84260109054	7591.94631151966	7544.70390030267	7500.16551674893	7458.37960304525	7419.3926649479	7383.24904221479	7349.99068102224	7319.65691080902	7292.28422799404	7267.90608915727	7246.55271621031	7228.25091608329	7213.02391732787	7200.89122588653	7191.86850207633	7185.96746056419	7183.19579479884	7183.55712704451	7187.05098476416	7193.67280369948	7203.41395761141	7216.26181424256	7232.19981662783	7251.20758856677	7273.26106270757	7298.33262937518	7326.39130408997	7357.40291143511	7391.33028287972	7428.13346601483	7467.76994263464	7510.19485314311	7555.36122479326	7603.22020139399	7653.72127226531	7706.81249836637	7762.4407337669	7820.55184078105	7595.80538869566	7536.65028634793	7480.03698060136	7426.02360488481	7374.66728646665	7326.02390444348	7280.14783967623
296	7528.83094503419	7471.9990034662	7417.76654664893	7366.19098973589	7317.32851372876	7271.23381430119	7227.95984428033	7187.55755195576	7150.07561768699	7115.56019147207	7084.05463432589	7055.59926651084	7030.23112570742	7007.98373827709	6988.88690671376	6972.96651630407	6960.24436380955	6950.73801075552	6944.46066358822	6941.42108259241	6941.62352100235	6945.06769531609	6951.74878728012	6961.65747750636	6974.78001018502	6991.09828786101	7010.58999473633	7033.22874657983	7058.9842649524	7087.82257309	7119.70621065558	7154.59446426897	7192.44361075367	7233.20716993721	7276.83616389698	7323.27937967626	7372.4836326035	7424.39402758313	7478.95421594663	7536.10664568771	7595.79280323763	7657.95344513285	7317.28351286136	7258.79551519397	7202.95802754985	7149.83314863609	7099.48177344043	7051.96331108679	7007.33539384435
297	4754.46326897743	4660.54431449601	4569.62184740333	4481.87823782421	4397.50377357846	4316.69601988752	4239.65892580008	4166.60164590304	4097.73705032908	4033.27990364507	3973.44470430224	3918.44319145208	3868.48154455684	3823.75732310395	3784.45621732566	3750.74870461435	3722.78672756227	3700.70052585924	3684.59576272436	3674.55108505798	3670.61624364577	3672.81087573504	3681.12401843662	3695.51438079964	3715.91135895885	3742.21673690138	3774.30697924965	3812.03599545031	3855.23823867717	3903.73199805266	3957.32274873019	4015.80643855275	4078.97261029329	4146.60728167262	4218.49552928595	4294.42374505139	4374.1815534783	4457.5633941417	4544.36978601489	4634.4082988575	4727.49426210555	4823.4512442007	4579.19546725487	4481.60507975617	4386.97563383161	4295.5028215732	4207.39253288656	4122.86035645035	4042.13078327779
298	5376.34487141069	5323.9214183112	5275.24524167559	5230.4209630489	5189.54839470779	5152.72157512171	5120.02780459773	5091.54670099263	5067.34929685012	5047.49719995805	5032.04183908051	5021.02381554723	5014.47237919223	5012.40504412961	5014.82735600095	5021.73281785275	5033.10297695457	5048.90766985053	5069.10541812039	5093.64396288842	5122.46092231133	5155.4845533474	5192.63459703145	5233.82318540176	5278.95578813165	5327.93217761753	5380.64739272037	5436.99268341273	5496.85642103121	5560.12496141592	5626.6834511031	5696.4165692533	5769.20920067792	5844.9470374923	5923.51710896159	6004.80824076701	6088.71144625637	6175.12025326676	6263.93097088275	6355.0429009368	6448.35849938934	6543.78349272509	5162.54011407226	5107.92285807056	5057.16811918738	5010.39327943414	4967.71076156666	4929.22687383093	4895.04064374546
299	3305.95335459239	3158.39241126603	3011.07560285498	2864.04060209616	2717.3331552411	2571.00933573697	2425.1385845092	2279.80787029295	2135.12747126267	1991.23914519745	1848.32788485168	1706.63916168184	1566.50474245761	1428.38216517998	1292.91636742113	1161.03767301794	1034.11935716268	914.229639211986	804.516900517908	709.716615891079	636.526926501428	593.004218432631	585.798685230324	616.185700719577	679.137804519517	766.674715168104	871.418786704685	987.911891990849	1112.46920516041	1242.66816973827	1376.90931048236	1514.11787521538	1653.55533694521	1794.70225557369	1937.18500445946	2080.72917948319	2225.12937078203	2370.2291316614	2515.90742634223	2662.06927797642	2808.6391945278	2955.55646719848	3273.16007202355	3124.05066768736	2975.03392943912	2826.12451569727	2677.34033416946	2528.70349023966	2380.24158605163
300	7612.05194574654	7555.57238471104	7501.66854827831	7450.39634298784	7401.81045682351	7355.9641191088	7312.90885463683	7272.69423409038	7235.3676230448	7200.97393207076	7169.55537058085	7141.15120726189	7115.79753996766	7093.52707800054	7074.3689396654	7058.34846790178	7045.48706661362	7035.80206010309	7029.30657772859	7026.00946555633	7025.91522636666	7029.02398898177	7035.33150739037	7044.82918967485	7057.50415629108	7073.33932679692	7092.31353364559	7114.40166131975	7139.57480871291	7167.80047234512	7199.04274782683	7233.26254675268	7270.41782616136	7310.4638276368	7353.35332313762	7399.03686476133	7447.46303574436	7498.57870018983	7552.32924921522	7608.65884145225	7667.51063606153	7728.82701669862	7400.25826477737	7342.14970150431	7286.66726099769	7233.8713691206	7183.82125868653	7136.57469993787	7092.18772298865
301	8416.95753279063	8347.13831539079	8279.44923645119	8213.94295797671	8150.67210910011	8089.68914102567	8031.04617232479	7974.79482499769	7920.9860519224	7869.66995647902	7820.89560525239	7774.71083499254	7731.16205511165	7690.29404718744	7652.14976311653	7616.7701236969	7584.19381954637	7554.45711635029	7527.59366651742	7503.63432935874	7482.60700186482	7464.53646216858	7449.44422764659	7437.34842949285	7428.26370544088	7422.20111210424	7419.16805811205	7419.16825901115	7422.20171455654	7428.26470870618	7437.34983234436	7449.44602837998	7464.53865860317	7482.60959136629	7503.63730885247	7527.59703250361	7554.46086492402	7584.19794642389	7616.77462423235	7652.15463232806	7690.29927978752	7731.16764552752	8214.90924188202	8143.35794651286	8073.9606798941	8006.77345118832	7941.85235065095	7879.25339376443	7819.03235378077
302	7774.17124467216	7705.52090467249	7639.20048274918	7575.27117345257	7513.79400965276	7454.82965734487	7398.4381968746	7344.67889143705	7293.60994405503	7245.2882445156	7199.76910800556	7157.10600755833	7117.35030264814	7080.55096656508	7046.75431542695	7016.00374188716	6988.3394567438	6963.79824172853	6942.41321678596	6924.21362509941	6909.22463896752	6897.46718945965	6888.95782247987	6883.70858349034	6881.72693276616	6883.01569256876	6887.57302708096	6895.39245545954	6906.46289778474	6920.76875313259	6938.29000852588	6959.00237697033	6982.87746241589	7009.88294907521	7039.98281223063	7073.13754747035	7109.30441509769	7148.43769643129	7190.48895869543	7235.40732527044	7283.13974822405	7333.63128019556	7571.28842867949	7500.78149977985	7432.63448883388	7366.9128868041	7303.68216852693	7243.00756978152	7184.95384765446
303	7456.27164665093	7409.01475759376	7364.51153814849	7322.8121934451	7283.96487862873	7248.01545206344	7215.00723085292	7184.98075131947	7157.97353725184	7134.01987877831	7113.15062466908	7095.39299089624	7080.77038809245	7069.3022703873	7061.00400785191	7055.88678447039	7053.95752320612	7055.21883931939	7059.66902267455	7067.30204931751	7078.10762212551	7092.07123991248	7109.1742939052	7129.39419009612	7152.70449563712	7179.07510710947	7208.47243822309	7240.85962432455	7276.19674096376	7314.44103364506	7355.5471559627	7399.46741326412	7446.15200917426	7495.54929240829	7547.60600147589	7602.26750512738	7659.478036584	7719.18091987133	7781.31878680392	7845.8337834404	7912.66776506072	7981.76247895578	7239.02059052874	7190.33604406455	7144.47082842664	7101.47957014226	7061.41476102559	7024.32647621782	6990.26209358088
304	8852.32795749601	8782.47838839312	8714.6520652288	8648.89658819265	8585.25953995297	8523.78836804738	8464.53025973724	8407.53200960923	8352.83988036027	8300.49945732947	8250.55549736462	8203.0517728989	8158.03091207517	8115.53423599977	8075.60159422943	8038.27119980023	8003.57946509391	7971.56084003413	7942.24765405548	7915.6699634384	7891.85540551205	7870.82906132655	7852.61332827732	7837.22780413801	7824.68918386698	7815.01117043128	7808.20440072266	7804.27638750688	7803.23147813708	7805.07083054302	7809.79240683352	7817.39098456136	7827.85818552884	7841.1825217633	7857.34945805787	7876.34149031516	7898.13823870227	7922.71655449202	7950.05063930679	7980.11217538807	8012.87046541803	8048.2925803479	8650.22549534897	8578.73058128869	8509.28041726292	8441.92546876766	8376.71627716496	8313.70333385402	8252.93694546622
305	7935.63881280273	7879.74019609648	7826.31876526625	7775.42557934815	7727.11059395636	7681.42245871836	7638.40831025671	7598.11356232203	7560.58169484465	7525.85404387637	7493.96959440251	7464.9647782631	7438.87327935809	7415.72584840767	7395.55012949685	7378.37050057767	7364.20793001031	7353.07985104154	7345.00005594681	7339.97861132109	7338.02179569833	7339.13206042149	7343.30801431919	7350.54443240257	7360.83228846607	7374.1588111315	7390.50756249592	7409.85853828862	7432.18828813167	7457.47005422357	7485.67392661971	7516.76701303953	7550.71362107846	7587.47545059331	7627.01179399551	7669.27974223919	7714.23439430319	7761.82906809663	7812.01551080109	7864.74410684566	7919.96408185406	7977.62370108286	7723.41258496288	7665.96665702402	7611.04495125382	7558.70249102124	7508.9932134655	7461.96974305689	7417.68315898373
306	7616.38042612169	7598.94184031043	7584.43148989591	7572.86620724793	7564.25950085648	7558.6214771707	7555.95878161348	7556.27455954163	7559.56843770217	7565.83652644326	7575.07144262215	7587.26235293023	7602.39503702215	7620.45196960493	7641.41242039378	7665.2525706203	7691.94564460838	7721.46205476389	7753.76955822367	7788.8334233217	7826.61660398588	7867.07992018739	7910.18224257435	7955.88067948435	8004.13076460589	8054.88664370223	8108.10125887429	8163.72652902119	8221.7135253195	8282.0126406198	8344.57375194375	8409.34637525969	8476.2798120253	8545.32328701515	8616.42607713005	8689.5376310188	8764.60767943	8841.58633633745	8920.42419096069	9001.07239086444	9083.48271642649	9167.60764697149	7388.22146670261	7370.24307128957	7355.28157324434	7343.35541264939	7334.47939626219	7328.6646065185	7325.91833276949
307	2796.35900464204	2647.60226216014	2498.99788876171	2350.5747831505	2202.36959387306	2054.42948249397	1906.81614812147	1759.61183236611	1612.92852666166	1466.92253281909	1321.81831433492	1177.94917062038	1035.8298579597	896.293140854521	760.761426236214	631.817342718624	514.438543525022	418.472853546036	361.401019398295	362.105672504619	420.296315541784	516.910167444565	634.635252018011	763.771129683521	899.416159239053	1039.02414311679	1181.19074072491	1325.09268184048	1470.22049994606	1616.24400228951	1762.94063566883	1910.15532046938	2057.77687449462	2205.72360814861	2353.93420879383	2502.3617916976	2650.969910656	2799.72981754975	2948.61853903792	3097.61750053787	3246.71152459227	3395.88809026266	2776.63803802084	2626.76482080419	2476.91071200367	2327.07940313051	2177.27560117969	2027.50540327141	1877.776850126
308	8063.75746462462	8002.71758307326	7944.04246258813	7887.78487582178	7833.99690540591	7782.72975551762	7734.03355615582	7687.95716135863	7644.5479427379	7603.85157992794	7565.91184967991	7530.77041553232	7498.46662008664	7469.0372820345	7442.51650015291	7418.93546652207	7398.32229120452	7380.70184056972	7366.09559135277	7354.52150239858	7345.99390581302	7340.52341907014	7338.11687930176	7338.77730070731	7342.50385570941	7349.29188014103	7359.1329023579	7372.01469587918	7387.92135479294	7406.83339083333	7428.72785079373	7453.57845262109	7481.35573837918	7512.02724206848	7545.55767015071	7581.9090925786	7621.04114208004	7662.91121943687	7707.47470260054	7754.68515750453	7804.49454861437	7856.85344735388	7854.99341562195	7792.3184312281	7732.04689213741	7674.2354267479	7618.94003536039	7566.21588206666	7516.11707732025
309	7173.58237217502	7153.63837054976	7136.79322412586	7123.06891812239	7112.48351856112	7105.05105487134	7100.78142769659	7099.68034326688	7101.74927537086	7106.98545551791	7115.38189141519	7126.92741350888	7141.6067488473	7159.40062113565	7180.28587548357	7204.23562596149	7231.21942386353	7261.20344424484	7294.15068820971	7330.02119825506	7368.77228392583	7410.35875506306	7454.73315995063	7501.84602576815	7551.64609892907	7604.08058304899	7659.09537246005	7716.6352794596	7776.64425371786	7839.065592428	7903.84214017227	7970.91647754354	8040.23109792287	8111.72857194331	8185.35169937992	8261.0436484147	8338.74808231384	8418.40927375072	8499.97220708619	8583.3826690213	8668.58732811884	8755.53380373561	6945.98386383329	6925.38446074804	6907.98275116001	6893.8029504841	6882.86497168652	6875.18428737911	6870.77182134351
310	4493.24243796845	4373.61024820738	4255.9045959483	4140.28979494562	4026.94593608637	3916.07020977549	3807.8782193416	3702.60523259968	3600.50729943307	3501.86214002763	3406.96968168424	3316.15209327595	3229.75313750107	3148.13663653806	3071.68383220959	3000.78942570572	2935.85611354141	2877.28750579876	2825.47942696824	2780.80976030625	2743.62719468188	2714.23944657617	2692.90172358211	2679.80632545819	2675.07430188426	2678.74997504113	2690.79889001413	2711.10941013847	2739.49778800909	2775.7161880803	2819.46287660422	2870.3936660018	2928.13370810986	2992.28884915881	3062.45594751889	3138.23176863127	3219.22027302589	3305.03827940273	3395.31960495693	3489.71785975791	3587.90810794331	3689.58761527351	4360.20165604533	4236.81463302938	4115.19820732435	3995.51406381065	3877.94111356327	3762.67726811949	3649.94129615705
311	6933.56284832701	6917.60992321134	6904.88074187603	6895.39315783383	6889.16056384637	6886.19179805108	6886.49108155925	6890.05798850716	6896.88744908123	6906.96978546579	6920.29078009723	6936.83177513774	6956.56980154175	6979.4777356594	7005.52448094322	7034.67517198074	7066.89139786004	7102.13144166373	7140.35053283995	7181.50110914325	7225.53308490541	7272.39412250817	7322.02990411336	7374.38440088449	7429.40013721537	7487.01844777241	7547.17972538882	7609.82365819769	7674.88945471049	7742.31605572257	7812.04233238272	7884.00726982768	7958.15013617911	8034.41063680263	8112.72905396572	8193.04637219034	8275.30438969847	8359.44581649616	8445.41435970941	8533.15479684211	8622.6130377061	8713.7361757523	6705.14991560296	6688.6522430322	6675.48649650803	6665.67241928632	6659.2248300163	6656.15351171218	6656.46313784915
312	7694.34603632737	7641.74146231077	7591.73774022145	7544.38658508629	7499.7382396712	7457.84124739517	7418.74222281233	7382.48562173552	7349.11351328015	7318.66535622652	7291.17778216745	7266.68438803228	7245.21554052936	7226.79819501926	7211.45573124379	7199.2078081665	7190.07023998893	7184.05489512061	7181.16961960429	7181.41818614296	7184.800269478	7191.31144851756	7200.94323517066	7213.68312944318	7229.51469997174	7248.41768880986	7270.36813889383	7295.33854237372	7323.2980077209	7354.21244329587	7388.04475498046	7424.75505530332	7464.30088153507	7506.63742018316	7551.71773540762	7599.49299898456	7649.91271957563	7702.92496924307	7758.47660533776	7816.51348610547	7876.98067856488	7939.82265744159	7480.10573064247	7425.98370412398	7374.5171952606	7325.76217259774	7279.77311546528	7236.60275770244	7196.30182731717
313	8382.13727234348	8289.27221217318	8198.10100834942	8108.68079647944	8021.07013781859	7935.32896815848	7851.51853404449	7769.70131526975	7689.94093260619	7612.3020398509	7536.85019920972	7463.65173927473	7392.7735949001	7324.28312848032	7258.24793233523	7194.7356121517	7133.81355171738	7075.54865950247	7020.00709797718	6967.25399700017	6917.35315291364	6870.36671553164	6826.3548655196	6785.37548515029	6747.48382578729	6712.73217582688	6681.16953308346	6652.84128591149	6627.78890743777	6606.04966737808	6587.65636584558	6572.63709338541	6561.0150212042	6552.80822516977	6548.02954662527	6546.68649252007	6548.78117663473	6554.31030298152	6563.26519167926	6575.63184682918	6591.39106516653	6610.51858352114	8203.72089079641	8108.81286777297	8015.5894070917	7924.10996325298	7834.43562896637	7746.62909188105	7660.7545775857
314	7230.22793395892	7173.81101476316	7120.10889919758	7069.18345777431	7021.09511011308	6975.90252893117	6933.66233698904	6894.42879983024	6858.25351753259	6825.18511894699	6795.26896210322	6768.54684471068	6745.05672867304	6724.83248261692	6707.90364627894	6694.29522044707	6684.0274858413	6677.11585392216	6673.57075216246	6673.39754576083	6676.59649713956	6683.16276396449	6693.08643570841	6706.35260810878	6722.9414942314	6742.82857023583	6765.98475334388	6792.37660907417	6821.96658439989	6854.7132631459	6890.57163981067	6929.49340781129	6971.42725820923	7016.31918502923	7064.11279340891	7114.74960710932	7168.16937214807	7224.31035364658	7283.10962335796	7344.50333568689	7408.4269903949	7474.81568054725	7018.46627777166	6960.33317999104	6904.97102026221	6852.44695964704	6802.82673664169	6756.17433261307	6712.55162709578
315	4841.09927784706	4783.11903541308	4729.18928326208	4679.45006682585	4634.03632483701	4593.07636262312	4556.69028647578	4524.98843554511	4498.06985247171	4476.02083714837	4458.91362917203	4446.80526346547	4439.73663981132	4437.73184087409	4440.79772485238	4448.92380868718	4462.08244644325	4480.22929581791	4503.30405460561	4531.23143904997	4563.92236799772	4601.27531113126	4643.17775638659	4689.50775101538	4740.13547244007	4794.92478858186	4853.7347723231	4916.42114070191	4982.83759581332	5052.83705065999	5126.2727293424	5202.99913621386	5282.87289342175	5365.75344992703	5451.5036681184	5539.99029623264	5631.08433624759	5724.66131768778	5820.6014880987	5918.78993080098	6019.11662018283	6121.47642407193	4631.13314168745	4570.49013398356	4514.02082432441	4461.88368167392	4414.23221227538	4371.21311625698	4332.96437099541
316	2403.33575091381	2280.28403748843	2160.64489638847	2045.01734995262	1934.12100747998	1828.81674811452	1730.12596114427	1639.24357595111	1557.53705502358	1486.52022215061	1427.78905324149	1382.90972476179	1353.26107965386	1339.85458507525	1343.17667682123	1363.10505014223	1398.93019369832	1449.47387437707	1513.26199142604	1588.70000736955	1674.21387183716	1768.342438667	1869.78511830491	1977.41657557957	2090.28102287773	2207.57598109112	2328.63204187837	2452.89241041592	2579.89412266322	2709.25168776603	2840.64328059968	2973.79930459174	3108.49302343994	3244.53293494918	3381.75658076764	3520.02552455907	3659.22127397659	3799.24196211161	3939.99963931343	4081.41805568187	4223.43083867438	4365.97998955772	2283.16304621015	2153.25485372646	2026.12880125819	1902.34272888968	1782.59257310446	1667.74793954875	1558.89338400873
317	3408.66759773716	3260.2322973975	3111.9500493494	2963.84382547848	2815.94140023036	2668.27666345612	2520.89138430533	2373.83761569336	2227.18102438195	2081.00558397716	1935.42031641492	1790.56918249569	1646.6459330608	1503.91698437219	1362.75764475176	1223.71121438317	1087.58839158466	955.639324340623	829.857314447871	713.511346694075	612.006827386865	533.87723968635	490.424400612011	490.94390080811	535.307734038065	614.085874979191	716.007813448914	832.617289825926	958.569011101722	1090.63109348632	1226.83187537103	1365.93387616986	1507.13399968318	1649.89365330521	1793.84053826	1938.71022111436	2084.31029394877	2230.49772847278	2377.16416497143	2524.22610971128	2671.6182500322	2819.28879862898	3383.61084348611	3234.02580123046	3084.48407833593	2934.99229634707	2785.55849576537	2636.19253671464	2486.90664310778
318	7477.70080123103	7423.37300946434	7371.69872729144	7322.73412992939	7276.53391888773	7233.15106514234	7192.63654809531	7155.03909270776	7120.40490749489	7088.77742622368	7060.19705629685	7034.70093694646	7012.32271035148	6993.0923087897	6977.03576081594	6964.17501929957	6954.52781391071	6948.1075303105	6944.92311795498	6944.97902798312	6948.27518217229	6954.80697348803	6964.56529820815	6977.53661909268	6993.703058591	7013.04252061213	7035.52883892116	7061.13194989549	7089.81808705905	7121.54999452197	7156.28715637928	7193.98603889302	7234.60034239297	7278.08125975833	7324.37773850326	7373.436743611	7425.20351848329	7479.62184156827	7536.63427651427	7596.18241395405	7658.20710331449	7722.64867332184	7264.55587972734	7208.62194032299	7155.39699235946	7104.94191735519	7057.31612375446	7012.57725684011	6970.78090220867
319	7655.33572611208	7595.93905097229	7539.06046983223	7484.75738982924	7433.08625784266	7384.10232618284	7337.85941032047	7294.40964045919	7253.80320901048	7216.08811631068	7181.30991705067	7149.5114701738	7120.73269506689	7095.01033699471	7072.37774475893	7052.86466352971	7036.49704573075	7023.29688266761	7013.28205939048	7006.46623498897	7002.85875014486	7002.46456341355	7005.28421723247	7011.31383419113	7020.5451436296	7032.96553815624	7048.55815915357	7067.3020099565	7089.17209495029	7114.13958245014	7142.17198898536	7173.23338228934	7207.28460019262	7244.28348247284	7284.18511266199	7326.94206688322	7372.50466681699	7420.821234058	7471.83834329102	7525.501071921	7581.75324403829	7640.53766683269	7445.49417861969	7384.40987512963	7325.88919699486	7269.99405309505	7216.78544921825	7166.32322678032	7118.66579100072
320	8386.69496500484	8313.03027727998	8241.43858935107	8171.97438378263	8104.69236383871	8039.64731638158	7976.89396364427	7916.48680405201	7858.4799424732	7802.92691045187	7749.88047711135	7699.39245169493	7651.51347884318	7606.29282795944	7563.77817816049	7524.01540058086	7487.04833989499	7452.91859714521	7421.66531604387	7393.32497507431	7367.93118770196	7345.51451310921	7326.10227978258	7309.71842421695	7296.38334688738	7286.11378747723	7278.9227210697	7274.81927682301	7273.80868029092	7275.89222022854	7281.06724039676	7289.32715645665	7300.66149772518	7315.05597317933	7332.49256071563	7352.94961841807	7376.40201621874	7402.8212861429	7432.17578909973	7464.43089601367	7499.54918101356	7537.49062429397	8187.97515624298	8112.50627132006	8039.1290877049	7967.90139365337	7898.88133806296	7832.12728511199	7767.69765575359
321	7352.30190847818	7284.8996746978	7219.98621668518	7157.62924783898	7097.89614686105	7040.85369507123	6986.5677969128	6935.10318510057	6886.52311233714	6840.88903193091	6798.26027004424	6758.69369279168	6722.24337169626	6688.96025143349	6658.89182400614	6632.08181372699	6608.56987749441	6588.39132482784	6571.57686206047	6558.15236483941	6548.13868274691	6541.55147943183	6538.40111106507	6538.69254529162	6542.42532215908	6549.59355775028	6560.18599042226	6574.18606883177	6591.57208015066	6612.31731615217	6636.39027428544	6663.75489024409	6694.37079816372	6728.19361424895	6765.17523939773	6805.26417636682	6848.40585698173	6894.54297507553	6943.61582101025	6995.56261395698	7050.31982843224	7107.82251199116	7148.50371618232	7079.16139158292	7012.34371556128	6948.12352448924	6886.5734866613	6827.76581409237	6771.7719532072
322	7121.95085635329	7078.71276722361	7038.40767686323	7001.08624107103	6966.79641071948	6935.58315112687	6907.48816924583	6882.54965217416	6860.80202055464	6842.27570038974	6826.99691660219	6814.98751155884	6806.26479137717	6800.84140251805	6798.72524068289	6799.91939353693	6804.42211823388	6812.22685410722	6823.32227032444	6837.69234769928	6855.31649327968	6876.169685837	6900.22264988467	6927.4420554566	6957.79074056868	6991.22795305033	7027.70960823011	7067.18855895303	7109.61487438714	7154.93612413708	7203.09766440609	7254.04292305603	7307.71368077278	7364.05034575565	7422.99221968791	7484.47775307804	7548.4447883731	7614.83078958188	7683.57305742718	7754.60892938216	7827.87596417442	7903.31211058567	6902.68463299984	6858.06430605275	6816.45469589097	6777.91125113012	6742.48655520324	6710.23000185932	6681.18747831989
323	8616.75294745796	8524.39526156101	8433.69524846324	8344.70696090249	8257.4857392276	8172.08816365164	8088.5719954917	8006.99610645388	7927.4203951864	7849.90569026332	7774.51363885889	7701.30658046367	7630.34740509883	7561.6993956011	7495.42605373887	7431.59091012152	7370.25731806115	7311.48823182737	7255.34597000802	7201.89196500297	7151.18649996434	7103.28843491668	7058.25492403149	7016.14112644952	6976.99991332205	6940.88157407804	6907.83352512569	6877.90002449273	6851.12189598045	6827.53626653299	6807.1763205191	6790.07107452056	6776.2451760522	6765.71872940783	6758.50715139656	6754.62105939593	6754.06619356953	6756.84337458841	6762.94849757322	6772.3725623607	6785.10173958307	6801.11747142088	8437.64795579578	8343.30794019409	8250.6175200551	8159.63291195876	8070.41180931482	7983.01334110722	7897.49801867572
324	4608.72282432271	4608.06176567224	4612.28343209235	4621.37444236155	4635.30614651704	4654.03507337437	4677.50359842806	4705.64080856655	4738.36353417517	4775.57751498025	4817.1786636957	4863.05439113638	4913.08495765387	4967.14481849151	5025.10393438762	5086.82902324009	5152.18473355965	5221.0347252727	5293.24264822934	5368.67301297974	5447.19195221491	5528.66787435703	5612.97201332269	5699.9788803502	5789.56662516431	5881.6173145367	5976.01713675474	6072.65654055559	6171.43031695289	6272.23763190312	6374.98201736876	6479.57132757341	6585.91766673929	6693.93729382147	6803.55050916534	6914.68152733768	7027.25833983974	7141.21257082857	7256.47932852093	7372.99705447198	7490.7073725925	7609.55493934732	4378.72690827205	4378.03112215213	4382.47438103827	4392.04108803502	4406.69787506549	4426.39417921796	4451.06310021509
325	5268.09840262517	5196.28123576989	5127.84892929131	5062.93873763175	5001.68778907136	4944.23208158858	4890.70537579091	4841.23799538058	4795.95555045399	4754.977604033	4718.41630705571	4686.37503166495	4658.94703629573	4636.21419861931	4618.24585343958	4605.09777192589	4596.81131590467	4593.41279637544	4594.91305909047	4601.3073122894	4612.57520290628	4628.68113846645	4649.57484287845	4675.1921261338	4705.4558410173	4740.27699465258	4779.5559792802	4823.18388524136	4871.04385952282	4923.01247516745	4978.96108025083	5038.75709926273	5102.26526464464	5169.34876120035	5239.8702710801	5313.69291164341	5390.68106267146	5470.70108288708	5553.62191869714	5639.3156102468	5727.65770160621	5818.52756289899	5068.76830319763	4994.08555710164	4922.84338756632	4855.19325177369	4791.28730429526	4731.27726720922	4675.31316093335
326	7356.89298915375	7313.25570962017	7272.45222793787	7234.53049297966	7199.53604150876	7167.51174990055	7138.4975919178	7112.53040538626	7089.64367074134	7069.86730437632	7053.2274695864	7039.74640784725	7029.442292862	7022.32910958744	7018.41656008318	7017.70999765057	7020.21039030783	7025.91431416754	7034.81397683084	7046.8972704289	7062.14785345688	7080.54526014143	7102.0650356415	7126.67889502536	7154.35490367972	7185.05767656155	7218.74859348478	7255.38602756745	7294.9255839121	7337.32034555153	7382.52112386848	7430.47671069241	7481.134129565	7534.43888379067	7590.33519913595	7648.76625930805	7709.67443258414	7773.00148822373	7838.68880158183	7906.67754703018	7976.90887812737	8049.32409459226	7137.7891807772	7092.80406267761	7050.72494388272	7011.60414438001	6975.49143796127	6942.43376670465	6912.47496121999
327	7644.86399855628	7575.0536980238	7507.59277351111	7442.54511112909	7379.97452318789	7319.94453175471	7262.51813673513	7207.7575693287	7155.72403208332	7106.47742709476	7060.07607420975	7016.5764215019	6976.03275058415	6938.49687965483	6904.01786744814	6872.64172152093	6844.41111448018	6819.36511186599	6797.53891545206	6778.96362569705	6763.66602688184	6751.66839833632	6742.98835474539	6737.63871817237	6735.62742394415	6736.95746201301	6741.62685477015	6749.62867172087	6760.95108076327	6775.57743516961	6793.4863948245	6814.65207963828	6839.04425263409	6866.62852975235	6897.36661305226	6931.21654381222	6968.13297180053	7008.06743698248	7050.96865990491	7096.78283715375	7145.45393838298	7196.92400171496	7442.97217193321	7371.25013071819	7301.9065967737	7235.00996041875	7170.62870518621	7108.83117318449	7049.68531148631
328	4198.79913925776	4119.98310191069	4045.19783402506	3974.67086447438	3908.63270896033	3847.31452240761	3790.94534690693	3739.74897824123	3693.94050106013	3653.72257274651	3619.28156681824	3590.78371519505	3568.37141099144	3552.15984611029	3542.23415740896	3538.64723977331	3541.41835388591	3550.53261285654	3565.94137931258	3587.56354848972	3615.28763948562	3648.97457184423	3688.4609722376	3733.56283855798	3784.07938647802	3839.79691452952	3900.49254511082	3965.93772669585	4035.90141325967	4110.15286710684	4188.46405885957	4270.61166130151	4356.37865191086	4445.55555177425	4537.94133687076	4633.34406209137	4731.58123954797	4832.48001165431	4935.87715684683	5041.61896217469	5149.56099292687	5259.56778526894	4006.83455538659	3924.16490111006	3845.57347660201	3771.31525237185	3701.65102049952	3636.84478611798	3577.1605911701
329	7171.26133581376	7129.94311597414	7091.5588033301	7056.15627793787	7023.78062796937	6994.47388546825	6968.27477161258	6945.21845476535	6925.33632465712	6908.65578591993	6895.20007400321	6884.98809630234	6878.03430097434	6874.34857553776	6873.9361768989	6876.79769395611	6882.92904340617	6892.32149881023	6904.96175244779	6920.83200894239	6939.91010911791	6962.1696821214	6987.58032340638	7016.10779584166	7047.71425094909	7082.35846710346	7119.99610136351	7160.57995162659	7204.06022581762	7250.3848148959	7299.4995667016	7351.34855776823	7405.87436057407	7463.01830392386	7522.72072445109	7584.92120754971	7649.55881634161	7716.57230756345	7785.9003335706	7857.48162988364	7931.25518797973	8007.16041321667	6951.0680430024	6908.43303905641	6868.81102323519	6832.25441503838	6798.81266191191	6768.53193335294	6741.45482480837
330	8024.87999662268	7984.00604547936	7945.75507568862	7910.16513897856	7877.27230350098	7847.11048574935	7819.71128764425	7795.10384043422	7773.31465712156	7754.36749506784	7738.28323034051	7725.07974533642	7714.77183104463	7707.37110516736	7702.88594715514	7701.32145098426	7702.67939630772	7706.95823834598	7714.15311666025	7724.25588269442	7737.25514570633	7753.13633651018	7771.88178819181	7793.47083276141	7817.87991253868	7845.08270491645	7875.05025897595	7907.75114239845	7943.1515970131	7981.21570128305	8021.90553808696	8065.18136608478	8111.00179311596	8159.32395007643	8210.10366383241	8263.29562787657	8318.85356949759	8376.73041239877	8436.87843384658	8499.249415517	8563.79478741842	8630.4657643175	7804.37539804385	7762.34045894733	7722.9917149792	7686.37042046791	7652.51573233444	7621.46451861909	7593.25117228967
331	8669.8966505911	8596.19143536567	8524.48966776165	8454.84231898406	8387.30056828603	8321.91568374882	8258.73889361173	8197.82124829784	8139.213473423	8082.96581420535	8029.12787181949	7977.74843243201	7928.87528978694	7882.5550623851	7838.83300643564	7797.75282595656	7759.35648152045	7723.68399927131	7690.77328196168	7660.65992386746	7633.37703145913	7608.95505179764	7587.42161058607	7568.80136177094	7553.1158505411	7540.3833914503	7530.61896320699	7523.83412154628	7520.03693133695	7519.23191884333	7521.4200448192	7526.5986987769	7534.76171453173	7545.89940680774	7559.99862837738	7577.04284698182	7597.01224097012	7619.88381239548	7645.63151609163	7674.22640308266	7705.63677655307	7739.8283584996	8471.15629863063	8395.70659423901	8322.27775345134	8250.92373028101	8181.69880944654	8114.6574802854	8049.85429958028
332	7662.31572297647	7604.42790167481	7549.07828111403	7496.32308444645	7446.21745504573	7398.81522263105	7354.16866265826	7312.32825086565	7273.34241510101	7237.2572868184	7204.11645472521	7173.96072335437	7146.82787931387	7122.75246812494	7101.76558449563	7083.8946788742	7069.16338295726	7057.5913566738	7049.19415890327	7043.98314388424	7041.96538489055	7043.14362638618	7047.51626539943	7055.07736240358	7065.81668154054	7079.71975956632	7096.76800241317	7116.93880789638	7140.2057127111	7166.53856150075	7195.90369559821	7228.26415872815	7263.57991692234	7301.80808977062	7342.90319010813	7386.81736933482	7433.5006656118	7482.90125235623	7534.96568462582	7589.63914119394	7646.86566036569	7706.58836781401	7451.44511362204	7391.90614064473	7334.95304551175	7280.64651281431	7229.04618785703	7180.21041507234	7134.19596732419
333	2470.69204309588	2321.88138434427	2173.23855446414	2024.80051529566	1876.61586355861	1728.74975992923	1581.29156894524	1434.36710086542	1288.15899426797	1142.94219863853	999.149040324298	857.496006149435	719.248675188169	586.819029490039	465.202268247699	365.360627039388	309.163849088538	320.460362220339	393.479430586787	501.972052208568	627.809270761879	762.451100106599	901.963158888062	1044.39554779677	1188.69896981753	1334.26649577323	1480.72535702902	1627.83498685742	1775.43362766056	1923.40870547218	2071.67955790073	2220.18692753997	2368.88633244899	2517.74374771441	2666.73271298138	2815.83234693457	2965.02595432542	3114.30002951151	3263.64353108903	3413.04734546675	3562.50388448551	3712.00677959084	2452.95022645649	2302.99355404073	2153.04724403213	2003.11362351501	1853.19577243592	1703.29785469565	1553.42564071315
334	7871.57994451111	7812.01593212642	7754.8973372912	7700.27857854274	7648.21321287127	7598.75372669833	7551.95131973207	7507.85568316966	7466.5147739785	7427.97458718794	7392.27892823563	7359.46918770818	7329.58412079889	7302.65963399355	7278.72858149562	7257.82057392138	7239.9618017238	7225.17487571196	7213.4786868615	7204.88828740608	7199.41479491133	7197.06532076308	7197.84292413046	7201.74659208207	7208.77124616988	7218.90777539045	7232.1430949977	7248.46023030831	7267.83842425969	7290.25326712385	7315.67684656671	7344.07791590514	7375.42207831124	7409.67198453968	7446.78754165655	7486.72613026026	7529.44282768274	7574.89063472169	7623.02070359873	7673.782564928	7727.12435171727	7782.99301855314	7661.81402206226	7600.60634975082	7541.88685368378	7485.71408740077	7432.14579630168	7381.23868542975	7333.04817792197
335	7143.92610854019	7096.80548735826	7052.56221216444	7011.25075413765	6972.9232225994	6937.62907260203	6905.41481590052	6876.32373875747	6850.39563022263	6827.66652457767	6808.16846155864	6791.92926795701	6778.97236391578	6769.31659699609	6762.97610670233	6759.96022170937	6760.27339152557	6763.91515374374	6770.88013744842	6781.15810272391	6794.73401557068	6811.58815697967	6831.69626432715	6855.02970274462	6881.55566370789	6911.23738773588	6944.03440777058	6979.90280968498	7018.7955062626	7060.66252092951	7105.45127771003	7153.10689386444	7203.57247203213	7256.78938885898	7312.69757738882	7371.23580087282	7432.34191594067	7495.95312341532	7562.00620543597	7630.43774781305	7701.18434690696	7774.18280055625	6926.65127211521	6878.04232397738	6832.38262195726	6789.73166573744	6750.14648804375	6713.68131838641	6680.3872490364
336	8695.38218900763	8609.221365762	8524.83028218219	8442.26201079344	8361.57055111881	8282.81075524953	8206.03824246133	8131.30930230467	8058.68078572615	7988.20998385975	7919.95449417043	7853.97207384331	7790.32048038919	7729.0572996388	7670.23976147335	7613.92454384182	7560.16756584099	7509.02377085868	7460.54690102781	7414.78926450373	7371.80149725731	7331.63232140867	7294.32830225434	7259.9336063924	7228.48976347994	7200.03543433119	7174.60618806819	7152.23429114659	7132.94851098687	7116.77393687963	7103.7318206869	7093.83943962397	7087.10998315774	7083.55246573994	7083.17166668208	7085.9680981341	7091.93800164231	7101.0733733551	7113.36201747546	7128.78762713462	7147.32989144546	7168.96462711032	8509.03906625468	8420.97191650102	8334.67503127948	8250.20396152008	8167.61535623249	8086.96688994895	8008.31717790534
337	1891.07498868052	1751.64616015464	1614.11974075186	1479.02650892643	1347.09869729008	1219.36417688809	1097.28833996141	982.981696494789	879.478788684716	791.031904113161	723.186432650381	682.117562352707	672.747152218409	696.356016851153	749.835503977948	827.413725573153	923.034275055528	1031.69262960849	1149.69809100117	1274.45687581279	1404.17006289902	1537.58427806197	1673.81476517426	1812.22651273257	1952.35565615773	2093.85741924982	2236.47127982967	2379.99732944615	2524.27997657991	2669.19653106609	2814.64908151063	2960.5586283564	3106.86078559965	3253.50258944615	3400.44009905096	3547.6365716049	3695.06105908899	3842.68731825066	3990.49295582987	4138.45875229092	4286.56812234813	4434.80668122633	1822.06543448884	1676.9086037629	1532.69079098928	1389.70436920671	1248.37253429393	1109.32786521533	973.550829838191
338	8308.70578355144	8263.42594025605	8220.63515359519	8180.37248375125	8142.67543275861	8107.57978804367	8075.11946795146	8045.32637062104	8018.23022766296	7993.85846407904	7972.23606584397	7953.38545659977	7937.32638479908	7924.07582259716	7913.64787765925	7906.05371893798	7901.30151732814	7899.39640191408	7900.34043236248	7904.13258781158	7910.76877237574	7920.24183722074	7932.54161892213	7947.65499361989	7965.56594631175	7986.25565445011	8009.70258481554	8035.88260254495	8064.76909107397	8096.33308161744	8130.54339084355	8167.36676524413	8206.76803079798	8248.71024647652	8293.15486018572	8340.06186580064	8389.38996002845	8441.09669789117	8495.13864575028	8551.47153088298	8610.05038673615	8670.82969307954	8090.30602041743	8043.79689693239	7999.83144120176	7958.45180984364	7919.69853497897	7883.61034765803	7850.22400290796
339	5046.74534258868	5039.56537924954	5036.84602370109	5038.59449818455	5044.80615720069	5055.46454900284	5070.5416322747	5089.99814134945	5113.78408902085	5141.83939220162	5174.09460264697	5210.47172288187	5250.88508621287	5295.24227945325	5343.44508753148	5395.39044042513	5450.97134478117	5510.07778478946	5572.59757949897	5638.41718636049	5707.42244341763	5779.49924505445	5854.53414844514	5932.41490986825	6013.03095169742	6096.27376231169	6182.03723215802	6270.21793004015	6360.71532426938	6453.43195348362	6548.27355230495	6645.14913670857	6743.97105406292	6844.65500245611	6947.12002364387	7051.2884736649	7157.08597478329	7264.4413520699	7373.28655760335	7483.55658487301	7595.18937572114	7708.12572177981	4817.17165881546	4809.64899981067	4806.79957725624	4808.63169873499	4815.14002037975	4826.3056245188	4842.09629295697
340	7370.2380243954	7326.76916039832	7286.1307862263	7248.37050990826	7213.53352903442	7181.66238490443	7152.79672279798	7126.97306121321	7104.22457298808	7084.58088120293	7068.06787260788	7054.70753127968	7044.51779489594	7037.51243579143	7033.70096861038	7033.08858598564	7035.67612325884	7041.46005279009	7050.43250795509	7062.58133645112	7077.89018205891	7096.33859360561	7117.90215944622	7142.55266542273	7170.25827398937	7200.98372193613	7234.69053394614	7271.33724914516	7310.87965775259	7353.2710449107	7398.46243892374	7446.40286117281	7497.03957519342	7550.31833259797	7606.1836137157	7664.57886109513	7725.44670428526	7788.72917451687	7854.36790821242	7922.30433848162	7992.47987397242	8064.83606470328	7151.04924332027	7106.23976058239	7064.3329103034	7025.38063584827	6989.43233515352	6956.53457800997	6926.73082922924
341	7109.65480400704	7064.40875247291	7022.07721135687	6982.71318706637	6946.36712920947	6913.0866394822	6882.91618622054	6855.8968281631	6832.06595112773	6811.45702130012	6794.09935869096	6780.01793425293	6769.23319380232	6761.76091159816	6757.61207597888	6756.79280897747	6759.30432128348	6765.14290331115	6774.29995253571	6786.76203663075	6802.5109913161	6821.52405128552	6843.77401203141	6869.22941991594	6897.85478748772	6929.61083072112	6964.45472462763	7002.34037359268	7043.21869276131	7087.03789679164	7133.74379251283	7183.28007208256	7235.58860361706	7290.60971645886	7348.28247856045	7408.54496387628	7471.33450789904	7536.58794986932	7604.24186052471	7674.23275452367	7746.49728702579	7820.9724341163	6891.39970540664	6844.71109338785	6801.01225716651	6760.36117454009	6722.81313262577	6688.42039199491	6657.23185579296
342	9031.68340343739	8940.44003023938	8850.79931221327	8762.8104334296	8676.52364808155	8591.99023716681	8509.2624563921	8428.393474697	8349.43730278603	8272.44871113418	8197.48313690514	8124.59657938044	8053.84548348005	7985.28661114739	7918.97690038578	7854.973311972	7793.33266395102	7734.11145423237	7677.36567177757	7623.15059710524	7571.52059300771	7522.52888666691	7476.22734454756	7432.66624167992	7391.89402719023	7353.95708815693	7318.89951398726	7286.76286381062	7257.5859393562	7231.40456599007	7208.25138456306	7188.15565672053	7171.14308625487	7157.23565896548	7146.45150326346	7138.80477356919	7134.3055582079	7132.9598131986	7134.76932294361	7139.73168841678	7147.84034304136	7159.08459600133	8851.12234095997	8757.99809957957	8666.4705846002	8576.59091592728	8488.41143845316	8401.9856832565	8317.36831928751
343	7557.48821929975	7548.12844551578	7541.74220676031	7538.33706028651	7537.91704609467	7540.4826630084	7546.03086572609	7554.55508285395	7566.0452556959	7580.48789726745	7597.86617070826	7618.15998606927	7641.34611417854	7667.39831611354	7696.28748665157	7727.98180991471	7762.4469253902	7799.64610239155	7839.54042106581	7882.08895803754	7927.24897484668	7974.9761074171	8025.22455489109	8077.94726628679	8133.09612356861	8190.62211992318	8250.47553207749	8312.60608577477	8376.96311362042	8443.49570465146	8512.15284518645	8582.8835505888	8655.63698776059	8730.3625882664	8807.01015209572	8885.52994218088	8965.87276986664	9047.99007157046	9131.83397696128	9217.35736901116	9304.51393631334	9393.25821809228	7328.06096585846	7318.40778221568	7311.8209099931	7308.30864005992	7307.87540550981	7310.52175375059	7316.24434304765
344	4192.60367217683	4049.74834688719	3907.43091072993	3765.71234947451	3624.66290897283	3484.36384957298	3344.90959467853	3206.41037372952	3068.99548724523	2932.81735614583	2798.05656056065	2664.92812575922	2533.68937373908	2404.64972449572	2278.18288997656	2154.74193132289	2034.87759552552	1919.26011647258	1808.70409086268	1704.19485671582	1606.91264812982	1518.24732355599	1439.79170019332	1373.29671669858	1320.57038128232	1283.31092078999	1262.8880530664	1260.12065985342	1275.12369903856	1307.28548754386	1355.38510087409	1417.80137008626	1492.73949702459	1578.4169964053	1673.18491228504	1775.5883009424	1884.38276519568	1998.52483714003	2117.14977531844	2239.54534339904	2365.12622214933	2493.41117262993	4129.35218189098	3984.22971221413	3839.4845817064	3695.16113349978	3551.31077881579	3407.99342558039	3265.27925692692
345	6908.00837056841	6864.44641007995	6823.90556501418	6786.43997821876	6752.10084122345	6720.93607590976	6692.99002518496	6668.30315690017	6646.91178531145	6628.84781432088	6614.13850652109	6602.80628185904	6594.86854928513	6590.33757429893	6589.22038471609	6591.51871633169	6597.22899946631	6606.34238662309	6618.84482076797	6634.71714301065	6653.93523776203	6676.4702128509	6702.28861151547	6731.35265271631	6763.62049590102	6799.04652610138	6837.5816550722	6879.17363420954	6923.76737503464	6971.3052731688	7021.7275320229	7074.9724826568	7130.97689666889	7189.67628933516	7251.00521059729	7314.89752196724	7381.28665774004	7450.10586935931	7521.28845209788	7594.76795357758	7670.47836394625	7748.3542877749	6688.93503358419	6643.93687393971	6602.04212560154	6563.31021767902	6527.79744942093	6495.55662047203	6466.63666992032
346	7024.36195929812	6905.77749878347	6788.43744137732	6672.40743912069	6557.75703095933	6444.55984733351	6332.89381562285	6222.84136382549	6114.48961925554	6007.93059829531	5903.26138241911	5800.58427485236	5700.00693117215	5601.64245613928	5505.6094578771	5412.03204943829	5321.03978662593	5232.76752997761	5147.3552179655	5064.94753795795	4985.69348133103	4909.74576963936	4837.26013982961	4768.39447859126	4703.30779894997	4642.15905641483	4585.10580723759	4532.30271795923	4483.89994268362	4440.04139281211	4400.86293230019	4366.49053966908	4337.03848521334	4312.60757738447	4293.28353546298	4279.13554591515	4270.21505662337	4266.55485659859	4268.16847886341	4275.04995158969	4287.17390809344	4304.49605098138	6887.05916631451	6766.06880475633	6646.26272834476	6527.70614464025	6410.46837917776	6294.62312161686	6180.24867776683
347	3486.04681987468	3356.958417083	3229.68042659967	3104.43553036038	2981.47995576399	2861.10886743731	2743.66244940529	2629.53261654278	2519.17017822432	2413.09209365912	2311.88818464552	2216.22628906376	2126.85434634243	2044.59734837113	1970.34658970061	1905.03845375611	1849.6204467934	1805.00375186779	1772.00444453516	1751.27936628842	1743.26634403589	1748.14019283964	1765.79420700915	1795.85152206368	1837.70363692807	1890.56739767191	1953.54907109761	2025.70514174382	2106.0928586988	2193.80751153707	2288.00658345574	2387.92280324041	2492.86882177067	2602.23616739382	2715.49068111765	2832.16607344701	2951.85673025085	3074.210484702	3198.92177343482	3325.72539167265	3454.3909317054	3584.71791041055	3376.89402508831	3243.46439300496	3111.54747817616	2981.34408907434	2853.08883040802	2727.05658158548	2603.57019347883
348	7037.74974034667	6989.45941747973	6944.07533488286	6901.65482558709	6862.25284973137	6825.92168009536	6792.71058996356	6762.6655471255	6735.82891799889	6712.23918598518	6691.93068809194	6674.933373869	6661.27259042597	6650.96889703464	6644.03791242025	6640.4901973429	6640.3311745208	6643.5610872923	6650.17499775741	6660.16282443388	6673.50941874523	6690.19467901322	6710.19369996442	6733.47695517938	6760.01050943659	6789.75625750702	6822.67218558191	6858.71265138866	6897.8286789124	6939.96826359906	6985.07668410169	7033.09681666835	7083.96944864283	7137.63358773788	7194.02676413771	7253.08532283011	7314.74470396493	7378.9397093966	7445.60475397632	7514.6741004974	7586.08207757649	7659.76327999224	6821.12993352712	6771.29497209654	6724.43866526223	6680.62368804452	6639.91024745643	6602.35572064395	6568.01429384828
349	7747.88281427143	7688.12164678659	7630.84258204898	7576.10191802553	7523.95505945534	7474.45629495289	7427.65856631166	7383.61323163052	7342.36982417308	7303.97580907863	7268.47634021942	7235.91401974096	7206.32866290753	7179.75707100332	7156.23281506374	7135.78603323853	7118.44324448205	7104.22718116817	7093.15664301393	7085.24637447356	7080.50696741414	7078.94479058351	7080.56194695037	7085.3562595697	7093.32128620555	7104.4463624946	7118.71667294668	7136.11334871378	7156.61359063062	7180.19081566439	7206.81482466343	7236.45198895754	7269.06545326298	7304.6153521583	7343.05903734835	7384.35131293281	7428.4446759367	7475.28955946861	7524.83457599886	7577.0267584427	7631.81179694334	7689.13426944411	7538.27651948377	7476.84023514602	7417.92993976325	7361.60627527809	7307.92904896998	7256.95698546899	7208.74746850925
350	8757.20766932794	8687.26693357771	8619.37033658209	8553.56655644059	8489.90425647816	8428.43196242477	8369.19793162228	8312.25001455685	8257.63550918977	8205.40100867413	8155.59224311694	8108.25391629906	8063.42953827138	8021.16125498604	7981.48967615697	7944.453702742	7910.09035547072	7878.43460597996	7849.51921215168	7823.37455932256	7800.02850900117	7779.50625677686	7761.83020102104	7747.01982390503	7735.09158618491	7726.05883705135	7719.93174015787	7716.71721679591	7716.41890694739	7719.03714870931	7724.56897638928	7733.00813726533	7744.34512681049	7758.56724192347	7775.65865145	7795.60048311995	7818.37092578093	7843.94534567179	7872.29641532755	7903.39425359397	7937.20657516151	7973.69884795747	8555.19800401713	8483.59206829239	8414.05214235845	8346.62986524198	8281.37695919125	8218.34509818937	8157.58576697277
351	8175.84512536603	8099.92139231049	8026.08418358581	7954.39160434114	7884.90215419121	7817.67458262861	7752.76773103337	7690.2403613662	7630.15097180279	7572.55759979394	7517.51761318705	7465.08749042549	7415.32259092711	7368.27691716451	7324.00287009795	7282.55099996348	7243.96975460373	7208.30522777837	7175.6009100742	7145.89744518888	7119.23239445771	7095.64001257395	7075.15103742724	7057.79249690813	7043.58753541088	7032.55526257525	7024.71062649155	7020.06431332904	7018.6226749406	7020.38768556606	7025.35692834666	7033.52361183512	7044.87661626004	7059.4005688123	7077.07594675052	7097.87920675718	7121.78293855268	7148.75604049407	7178.76391460437	7211.76867829231	7247.72938990161	7286.60228513643	7979.23044646428	7901.41774979711	7825.7078961682	7752.1624967389	7680.84372681803	7611.81417377415	7545.13666918112
352	6694.74934361601	6654.38692668029	6617.18065066698	6583.18402861139	6552.44701947332	6525.0156880159	6500.9318802863	6480.23291964072	6462.95132821176	6449.11457847347	6438.74487917442	6431.8589994873	6428.46813454258	6428.57781486082	6432.18786137048	6439.29238686428	6449.87984387517	6463.93311805146	6481.42966529401	6502.34169011282	6526.6363619472	6554.27606562813	6585.21868164829	6619.4178915582	6656.8235036138	6697.38179370868	6741.03585663022	6787.72596288787	6837.38991658381	6889.96341011558	6945.38037196548	7003.573304181	7064.4736067134	7128.01188621738	7194.11824738326	7262.72256538546	7333.75473842329	7407.14491974372	7482.82372891156	7560.72244239647	7640.77316382621	7722.90897449125	6474.18384060463	6432.4375928757	6393.93995401618	6358.7499282415	6326.92270612347	6298.50926597819	6273.55599185752
353	8420.81265340984	8374.45469346725	8330.54107819253	8289.1106562381	8250.20083759527	8213.84744339257	8180.08455698148	8148.94437757333	8120.45707774636	8094.65066618799	8071.55085699536	8051.18094690716	8033.5617017567	8018.71125339502	8006.64500824368	7997.37556852417	7990.91266710593	7987.26311673044	7986.43077423828	7988.41652023718	7993.21825444202	8000.83090676908	8011.24646403581	8024.45401193088	8040.43979175586	8059.18727126495	8080.67722873479	8104.88784930704	8131.79483250131	8161.37150968517	8193.58897025543	8228.41619517656	8265.82019655153	8305.76616186296	8348.21760152999	8393.13649850725	8440.48345865143	8490.21786069553	8542.29800472138	8596.68125813278	8653.32419821936	8712.18275050075	8202.95736201744	8155.36116400379	8110.26136992347	8067.69984583351	8027.71696419914	7990.35143488332	7955.64013699754
354	7783.66438425479	7723.1309240697	7665.05635960313	7609.49698885413	7556.50829105668	7506.14470844721	7458.45941984117	7413.5041075451	7371.32871941206	7331.98122805736	7295.50738944235	7261.95050328183	7231.35117780055	7203.74710155046	7179.17282500976	7157.65955473273	7139.23496275322	7123.92301384221	7111.74381306739	7102.71347585391	7096.84402246837	7094.14329853716	7094.614922806	7098.25826294159	7105.06843975992	7115.03635982858	7128.14877590569	7144.38837430616	7163.73388786517	7186.16023277178	7211.63866730141	7240.13697011825	7271.61963568684	7306.04808414394	7343.38088289162	7383.57397716544	7426.58092684699	7472.35314685954	7520.8401486402	7571.98978030406	7625.74846335059	7682.06142393942	7574.59260085589	7512.37470909562	7452.65805872336	7395.50324049208	7340.97009185121	7289.11745468689	7240.00292240512
355	7388.26091436232	7319.35708670473	7252.90250653229	7188.96509647934	7127.61259680289	7068.9123126795	7012.93084388798	6959.733798107	6909.3854894886	6861.94862460748	6817.48397824763	6776.05006202564	6737.70278915425	6702.49513907961	6670.47682600404	6641.69397560657	6616.18881437203	6593.99937607638	6575.15922988974	6559.69723444326	6547.63732190098	6538.9983157315	6533.79378535555	6532.03194024569	6533.71556540399	6538.84199940679	6547.40315538862	6559.38558460601	6574.77058141649	6593.5343277571	6615.64807458273	6641.07835705055	6669.78723982673	6701.73258843912	6736.86836235124	6775.14492528717	6816.50936828649	6860.90584103411	6908.27588718087	6958.55877962707	7011.69185203463	7067.61082322238	7185.6770615402	7114.81161991292	7046.42829319372	6980.60002761534	6917.3997679841	6856.9001819183	6799.17336222589
356	7929.49756497554	7867.14347993025	7807.1748490568	7749.64705020468	7694.61482926871	7642.13209961019	7592.25173278851	7545.02534185348	7500.50305868752	7458.73330711059	7419.76257361437	7383.63517788068	7350.3930452891	7320.07548386062	7292.71896809293	7268.35693225794	7247.01957571387	7228.73368272882	7213.52245922718	7201.40538871921	7192.39810942783	7186.51231441364	7183.75567616638	7184.13179677327	7187.6401844296	7194.2762566592	7204.03137016408	7216.89287687807	7232.84420537543	7251.86496640371	7273.93108102716	7299.01492949166	7327.0855187555	7358.10866637486	7392.04719830819	7428.86115812055	7468.50802503725	7510.94293828962	7556.11892529561	7603.98713129587	7654.49704822999	7707.59674078595	7721.70553913795	7657.65969764267	7596.03747444844	7536.8983168251	7480.30111824756	7426.30399712477	7374.96406447749
357	6936.22533209492	6887.45709058055	6841.6318428834	6798.80909825308	6759.04592508506	6722.3966159585	6688.91235471437	6658.64088968563	6631.62621748471	6607.90828182486	6587.52269183974	6570.50046434061	6556.86779416682	6546.64585649408	6539.85064450262	6536.49284527361	6536.57775614191	6540.10524301561	6547.06974143239	6557.46030033644	6571.26066775783	6588.44941686222	6609.00011009996	6632.88149855497	6660.05775306892	6690.48872328014	6724.13022035194	6760.93431900504	6800.84967436641	6843.82184911986	6889.79364664943	6938.70544597957	6990.49553468295	7045.10043622513	7102.45522860079	7162.49385156737	7225.14940018056	7290.35440275531	7358.04108185763	7428.14159722872	7500.58827001597	7575.31378794129	6719.88902510362	6669.53913793733	6622.20611766206	6577.95509004627	6536.8486457974	6498.94645454088	6464.3048790599
358	7321.99270531919	7270.22778311124	7221.20935835614	7174.99372218463	7131.63536412538	7091.18669600182	7053.69777390178	7019.21602109548	6987.78595502725	6959.44892164709	6934.24284042525	6912.20196349754	6893.35665228361	6877.73317483247	6865.35352694987	6856.23527987456	6850.39145692995	6847.83044113502	6848.55591530374	6852.56683562586	6859.8574391558	6870.41728510595	6884.23132924532	6901.2800301675	6921.53948570005	6944.98159727764	6971.57425966685	7001.28157315767	7034.06407508023	7069.8789873007	7108.68047635344	7150.41992275817	7195.0461962149	7242.50593348799	7292.74381591583	7345.70284381005	7401.32460520088	7459.54953670581	7520.31717459911	7583.56639448277	7649.23563824924	7717.26312732518	7107.31298344384	7053.97286859882	7003.44103438187	6955.77868524115	6911.04519004767	6869.29776793146	6830.59117024091
359	8534.06859025847	8459.17994405405	8386.30679214421	8315.50212322711	8246.81921556744	8180.31151304499	8116.032490697	8054.03550979226	7994.37366272407	7937.09960809942	7882.26539656455	7829.92228813272	7780.12056190739	7732.90931931499	7688.33628212074	7646.44758672351	7607.2875763531	7570.89859299627	7537.32077098883	7506.59183434222	7478.74689993587	7453.81828879675	7431.83534766125	7412.82428298088	7396.80800948222	7383.80601527104	7373.83424524603	7366.90500446136	7363.02688276707	7362.204701793	7364.43948505484	7369.72845158743	7378.0650332162	7389.43891521867	7403.83609976971	7421.23899129284	7441.62650249525	7464.97417962778	7491.25434526637	7520.43625672818	7552.48627808282	7587.36806361995	8336.42345973946	8259.74307358124	8185.09455131549	8112.53398250569	8042.1178834608	7973.90306666394	7907.94649782741
360	5386.61044084211	5291.21359210067	5198.3967373685	5108.30051259064	5021.0713737983	4936.8612984948	4855.82735961194	4778.13115539111	4703.93807950312	4633.41641766122	4566.73626007041	4504.06822379173	4445.58198507242	4391.44462943185	4341.8188362289	4296.86092465084	4256.71879865697	4221.52983902447	4191.4188001881	4166.49577717758	4146.85431258001	4132.56971437013	4123.69765190605	4120.27308929727	4122.30960291045	4129.79911374926	4142.71204688564	4160.99791067987	4184.58626960419	4213.38806764799	4247.29724592269	4286.19258872174	4329.93972772619	4378.39323378256	4431.39872943623	4488.7949624145	4550.41578931842	4616.09202924555	4685.65315777472	4758.92882202943	4835.75016693499	4915.95097072324	5212.75233539725	5114.11349846924	5018.02201410552	4924.62699974819	4834.08474615584	4746.55850834393	4662.21815309149
361	7464.50162247947	7407.84124712326	7353.80562328598	7302.45301795839	7253.8404135904	7208.02324802492	7165.05514802265	7124.98765867398	7087.86997130639	7053.74865273332	7022.6673788231	6994.66667562542	6969.78367128171	6948.0518620444	6929.50089564073	6914.15637511467	6902.03968607887	6893.16785003017	6887.55340603235	6885.20432267747	6886.12394172963	6890.31095440982	6897.7594106951	6908.45876147387	6922.39393287163	6939.54543154473	6959.88947921066	6983.39817430444	7010.03967825172	7039.77842351096	7072.5753403773	7108.38809929462	7147.17136542246	7188.87706216529	7233.45464040457	7280.85135037829	7331.0125132534	7383.88178970128	7439.40144304107	7497.51259477114	7558.15547064197	7621.2696356742	7252.85360562387	7194.52663508106	7138.87661194966	7085.9666071677	7035.85843622354	6988.61236660911	6944.28681624785
362	4886.96741649042	4791.112106869	4698.09302734613	4608.08193816821	4521.25849586319	4437.80979833248	4357.92971583759	4281.8179774993	4209.67898525297	4141.72033188604	4078.15100731157	4019.17928830146	3965.01032114314	3915.84342437418	3871.8691589244	3833.266234637	3800.19834344794	3772.81102834827	3751.22871121429	3735.55200930061	3725.85546776319	3722.1858230393	3724.56088927528	3732.96912881858	3747.36993070924	3767.69458164145	3793.84787591136	3825.71027818819	3863.14052834994	3905.97856278784	3954.04862213192	4007.16242014794	4065.12226122531	4127.7240118484	4194.75985239698	4266.02075739852	4341.29867295777	4420.38837830815	4503.08903357534	4589.20542746486	4678.54894690629	4770.93829594168	4714.1086779782	4614.66423284781	4518.01388733487	4424.34075772391	4333.83790015638	4246.70800729737	4163.16286058229
363	8285.81214689306	8210.5398165561	8137.33758185308	8066.26180203236	7997.36917322941	7930.71658949966	7866.36099153421	7804.35920312338	7744.76775569434	7687.6427013735	7633.03941522596	7581.0123875926	7531.61500764	7484.89933945761	7440.91589230239	7399.71338680306	7361.33851913925	7325.83572542226	7293.24694867476	7263.61141091906	7236.96539298479	7213.342024723	7192.77108825019	7175.27883682979	7160.88783185859	7149.61680026211	7141.48051433562	7136.48969582207	7134.65094566137	7135.96670046534	7140.43521641137	7148.05058077163	7158.80275092199	7172.67762023444	7189.65710982525	7209.71928480886	7232.83849332096	7258.98552629831	7288.12779576227	7320.22952915467	7355.25197715524	7393.15363232629	8088.57075438946	8011.44549319433	7936.40715914467	7863.5154965626	7792.83074352646	7724.41348539955	7658.32449385702
364	7793.45017726139	7739.36718307122	7687.83199632599	7638.89618292105	7592.61000338712	7549.02219588465	7508.17975575638	7470.12771349314	7434.9089131829	7402.56379365402	7373.13017457475	7346.64304996836	7323.13439152642	7302.63296416885	7285.16415619145	7270.74982627128	7259.40816940692	7251.15360367927	7245.9966794417	7243.94401228146	7244.99824070968	7249.15800923852	7256.41797708442	7266.76885236029	7280.19745125687	7296.68678135027	7316.21614778882	7338.76128085354	7364.29448309368	7392.78479398885	7424.19816996458	7458.49767739553	7495.64369621749	7535.5941316991	7578.30463196454	7623.72880893098	7671.8184604097	7722.52379128364	7775.79363180898	7831.57565130199	7889.8165656573	7950.46233733691	7580.09859139318	7524.48230714881	7471.46511561548	7421.10272163281	7373.44952407369	7328.5583719428	7286.4803153339
365	4782.72659444673	4688.13300628553	4596.49069192378	4507.97964349272	4422.78785838172	4341.11075684739	4263.15035567291	4189.11416600205	4119.21378728302	4053.66317591481	3992.67657731353	3936.46612421879	3885.23912160318	3839.19505961443	3798.52241908617	3763.39535787013	3733.97038817478	3710.38317275685	3692.74557834028	3681.14312582427	3675.63296698814	3676.24249634796	3682.96867549067	3695.77810833937	3714.60786304924	3739.36699390275	3769.93867889959	3806.18285936483	3847.93924898692	3895.03057208985	3947.2658942404	4004.44392029848	4066.35615391042	4132.78983481161	4203.53059411242	4278.36479056927	4357.08151121285	4439.47423667964	4525.34218480133	4614.49135544897	4706.73530571791	4801.89568766777	4608.30478335011	4510.05443694709	4414.71711765429	4322.48558011852	4233.56281498885	4148.16161489252	4066.50385648169
366	7864.85807816373	7807.56098690537	7752.74417348619	7700.46060670713	7650.76222163828	7603.69970930401	7559.32230078572	7517.67754733356	7478.81109834915	7442.76647924357	7409.58487129446	7379.30489584808	7351.96240519786	7327.590282595	7306.21825380938	7287.87271263516	7272.57656263641	7260.34907726908	7251.20578033174	7245.15834845469	7242.21453701635	7242.37813060406	7245.64891874092	7252.02269723246	7261.49129512403	7274.04262687746	7289.66076896466	7308.32605977436	7330.01522139276	7354.70150149866	7382.35483344611	7412.94201232461	7446.42688473319	7482.77054984857	7521.93156935742	7563.86618383021	7608.52853317176	7655.87087885323	7705.84382579973	7758.39654193488	7813.47697357223	7871.03205504418	7653.55741553523	7594.66640055228	7538.30166593706	7484.5202869559	7433.37833647678	7384.93065022955	7339.23058449474
367	2978.92129762267	2873.24396372184	2771.6616074758	2674.64084902931	2582.69581830133	2496.38741426025	2416.3197155822	2343.13256717728	2277.48938535633	2220.05945575016	2171.49452850164	2132.40038481154	2103.3051914896	2084.62765728441	2076.64889281845	2079.49205146828	2093.1130341524	2117.30384425333	2151.70801401203	2195.84553185324	2249.14344483838	2310.96804059478	2380.65510886047	2457.53588448297	2540.95747960683	2630.29762883983	2724.97426278884	2824.45078959953	2928.23807200562	3035.89403030325	3147.02166080121	3261.26609114973	3378.3111334552	3497.87565887633	3619.71000894856	3743.5925774835	3869.32663869016	3996.73745709269	4125.66968846769	4255.9850644811	4387.56034410692	4520.28550985456	2823.39774685596	2711.66628752544	2603.78794344971	2500.26151344698	2401.64984924435	2308.58284293923	2221.75738293504
368	2546.56775543652	2403.27357532461	2260.85360510908	2119.48408125009	1979.39008754178	1840.86285955109	1704.28448849507	1570.16361211152	1439.18745161088	1312.29793643247	1190.80217838609	1076.52792956202	972.025482783617	880.779936311785	807.29898686809	756.775140412424	733.964694682769	741.429925127738	778.300132108769	840.715444326745	923.51092139378	1021.74409048443	1131.40096864344	1249.47745803902	1373.80431114768	1502.83107945471	1635.4457564522	1770.84245263736	1908.42913483604	2047.7644234984	2188.51436057537	2330.42263968582	2473.28988464554	2616.95904213695	2761.3049458107	2906.22675992017	3051.64243599826	3197.4845949693	3343.69743154412	3490.23436077034	3637.05620980096	3784.12981465175	2490.11878701929	2343.37547598337	2197.07629329162	2051.3162663936	1906.21907977749	1761.94849656462	1618.7255474859
369	8066.03255374708	7975.03754797771	7885.847096543	7798.52311487948	7713.128996809	7629.72954136166	7548.39086376151	7469.18028934251	7392.16622933228	7317.41803741388	7245.00584618647	7175.00038279163	7107.47276320011	7042.49426488679	6980.13607797579	6920.46903525493	6863.56332188396	6809.48816607142	6758.31151242064	6710.09968023602	6664.91700947721	6622.8254976567	6583.88443142063	6548.15001698291	6515.67501400888	6486.5083778661	6460.69491531075	6438.27495886714	6419.28406505578	6403.75274151133	6391.70620770254	6383.16419351626	6378.14077939519	6376.64428102969	6378.67718076256	6384.23610705036	6393.3118623551	6405.88949894321	6421.94844113313	6441.46265168167	6464.40083921125	6490.72670288343	7885.42487174854	7792.32116847474	7701.01491686433	7611.570802361	7524.05523513331	7438.53628449487	7355.08359589457
370	7250.70134861709	7133.31328174825	7017.16928537272	6902.33216086285	6788.86822772923	6676.84749289124	6566.34381893231	6457.43508901466	6350.20336559666	6244.73503963916	6141.1209661915	6039.45658174158	5939.84199783719	5842.38206479488	5747.18639840253	5654.36936183964	5564.04999415397	5476.35187601811	5391.40292295309	5309.33509589082	5230.28401890795	5154.38849443591	5081.78990709216	5012.63150882075	4947.05758019031	4885.21246573166	4827.2394848455	4773.27972445216	4723.4707246641	4677.94507457391	4636.82894117992	4600.24056043632	4568.28872478842	4541.07130611598	4518.67385595107	4501.16832619209	4488.61195248503	4481.04633922503	4478.4967794535	4480.97183519963	4488.46319435887	4500.94580964499	7110.90942933052	6991.17461165471	6872.62904805963	6755.33534747552	6639.35985803584	6524.77287230386	6411.64883542848
371	4771.59126366431	4628.34486572759	4485.54207575022	4343.22665067613	4201.448116252	4060.26271521202	3919.73454051536	3779.93689474358	3640.95392677735	3502.88260924453	3365.83513558271	3229.9418344981	3095.35472233243	2962.25184081683	2830.84255801639	2701.37404234156	2574.1391480435	2449.48596624572	2327.82927910087	2209.66407286813	2095.58106158323	1986.28375738641	1882.60586753978	1785.52654658596	1696.17916301909	1615.84682627569	1545.93553788948	1487.91495625327	1443.21989148203	1413.11531789801	1398.54376283585	1399.99032847685	1417.40597270077	1450.2154913739	1497.40734596018	1557.67488789777	1629.56799838844	1711.6223808635	1802.45083047886	1900.79597174516	2005.55233399985	2115.76783010561	4709.36829076006	4564.16954806851	4419.29362066261	4274.77333017402	4130.64600512908	3986.95426254127	3843.74695318188
372	7687.0007283188	7632.43868533317	7580.4536849467	7531.09909308775	7484.42694708564	7440.48772585726	7399.33011610014	7361.00077648628	7325.54410210195	7293.00199151597	7263.41361899939	7236.81521451708	7213.23985414498	7192.7172635765	7175.27363729368	7160.93147588159	7149.70944377809	7141.62224950077	7136.68055012845	7134.8908814733	7136.25561498364	7140.77294206424	7148.43688604346	7159.23734159476	7173.16014101647	7190.18714637641	7210.29636610252	7233.46209432018	7259.65507092183	7288.84266007769	7320.98904478101	7356.05543481479	7394.00028550915	7434.77952463658	7478.34678479022	7524.65363873871	7573.64983532752	7625.28353368602	7679.50153368064	7736.24950077341	7795.47218366997	7857.11362335193	7473.96607743723	7417.83726015059	7364.33757870102	7313.52473104695	7265.45509061518	7220.18344776802	7177.76274535779
373	7348.04128675552	7291.22708894695	7237.07758153686	7185.65300634647	7137.01226578044	7091.21264552124	7048.3095302302	7008.35611478899	6971.40311395192	6937.49847355539	6906.68708656467	6879.01051755618	6854.50673917107	6833.20988422052	6815.15001698647	6800.35292716441	6788.83994963069	6780.62781290558	6775.72851878668	6774.14925515972	6775.892343431	6780.95522150306	6789.33046257085	6801.00582940921	6815.96436324125	6834.18450570018	6855.64025183619	6880.30133169084	6908.13341755905	6939.09835370039	6973.15440510956	7010.25652171787	7050.35661443205	7093.40383938752	7139.34488690602	7188.12427183309	7239.68462213863	7293.96696292981	7350.91099334845	7410.45535412466	7472.53788390313	7537.09586278364	7136.51681738777	7078.00498694611	7022.21151924501	6969.20170193253	6919.03951562641	6871.78732141518	6827.50553849104
374	2883.17625213546	2840.40189389328	2805.00960017367	2777.28160537587	2757.44912814602	2745.68326529242	2742.08785645966	2746.69498707341	2759.4635731784	2780.28117132069	2808.96883067724	2845.28851120976	2888.95237976017	2939.63319364802	2996.97499056161	3060.60340375298	3130.13507955118	3205.18585382359	3285.37751544756	3370.34312802118	3459.73098698557	3553.20735732124	3650.4581720717	3751.18988163438	3855.12963597822	3962.02496362313	4071.64308782667	4183.7699957048	4298.20935266549	4414.78133340212	4533.3214229987	4653.67922688178	4775.71731671915	4899.31013018408	5024.34293557406	5150.71086712848	5278.31803316683	5407.07669649149	5536.90652478425	5667.73390753222	5799.491335363	5932.11683728863	2665.33521633846	2619.00546163456	2580.57855700269	2550.41174280113	2528.80064752469	2515.96575099267	2512.04157878594
375	7127.30738596255	7088.50659431696	7052.68449854847	7019.88669916686	6990.15576628322	6963.53098214765	6940.04809611851	6919.73909538631	6902.63199472581	6888.75064838902	6878.11458696223	6870.7388817881	6866.63403908061	6865.80592546952	6868.25572619239	6873.97993662492	6882.9703873006	6895.21430199033	6910.69438789225	6929.38895645825	6951.27207290002	6976.31373202163	7004.48005766669	7035.73352277196	7070.03318684974	7107.33494759939	7147.59180326376	7190.75412243181	7236.76991806218	7285.58512263028	7337.14386159372	7391.38872248044	7448.26101733249	7507.70103642042	7569.64829147589	7634.04174703321	7700.82003871423	7769.92167761692	7841.28524020941	7914.84954340351	7990.55380467996	8068.33778734046	6905.97930693938	6865.92788699286	6828.93835183382	6795.06070459684	6764.34170096303	6736.82455002778	6712.5486285414
376	3126.79484821493	3008.497688123	2893.14519101921	2781.10379048657	2672.78991521062	2568.67514654557	2469.29069296308	2375.23040660413	2287.15125926687	2205.7698704291	2131.85341898208	2066.20321337374	2009.62953751952	1962.91733839252	1926.78398291662	1901.83253638403	1888.50626586936	1887.05147681582	1897.49547462211	1919.64405982049	1953.09907498716	1997.29244657192	2051.53032579498	2115.04011268921	2187.01420182784	2266.64642143032	2353.15943374903	2445.82319098463	2543.96566064482	2646.97750718653	2754.31243772586	2865.48469297896	2980.06484607244	3097.67475502303	3217.98224498395	3340.69588710765	3465.5600891112	3592.35060821203	3720.87052897275	3850.94670625043	3982.42664908454	4115.17580866705	2993.6486033595	2869.86842790447	2748.70442841702	2630.5181399017	2515.72926645957	2404.82436117399	2298.36574162726
377	758.88175444261	633.938151530138	522.37179508172	434.609772336138	387.192026907567	394.928255202104	455.013887010486	550.568431295083	666.507469760143	793.950544107754	928.170983848789	1066.61330084726	1207.8266189074	1350.94226324792	1495.41415849365	1640.88410976917	1787.10840953864	1933.91595542771	2081.18332381794	2228.81936941116	2376.75539023986	2524.93866025081	2673.328064503	2821.89108441674	2970.60167197923	3119.43872262586	3268.384959621	3417.42610654457	3566.55026496329	3715.74744037846	3865.00917699035	4014.32827321068	4163.69855793092	4313.1147129274	4462.57213070566	4612.06679981284	4761.59521163317	4911.15428410184	5060.74129889628	5210.35384937767	5359.98979722716	5509.64723610187	672.662243219622	527.684261212979	386.581793797704	255.849379011705	162.760387854279	180.392906264524	289.155451375832
378	6972.90766236386	6854.26492056793	6736.87405590472	6620.80165834791	6506.11829461514	6392.89871952807	6281.2220883376	6171.17216727727	6062.83753893567	5956.31179834824	5851.69373472372	5749.08749290531	5648.60270751725	5550.35460163402	5454.46404063392	5361.05753069808	5270.26715020566	5182.23040126479	5097.08996773504	5014.99336557493	4936.09247122493	4860.54291436037	4788.50332257651	4720.13440787973	4655.5978882065	4595.05524178155	4538.66629787454	4486.58767461435	4438.97108242639	4395.96152045398	4357.69540216692	4324.29865491487	4295.88484549608	4272.55338932999	4254.38790351951	4241.45476370794	4233.80192044564	4231.45802301851	4234.43188746338	4242.7123315808	4256.26838410265	4275.04985894421	6835.74948847956	6714.68380322992	6594.80887998567	6476.19084244761	6358.90002831499	6243.011243818	6128.60402447516
379	7527.88747258947	7471.94699842829	7418.61926614702	7367.9610073698	7320.02764458986	7274.87304015064	7232.54923968131	7193.10621219045	7156.59158933626	7123.05040657491	7092.52484901953	7065.05400507293	7040.67363087561	7019.4159286723	7001.30934212718	6986.37837150719	6974.6434114459	6966.12061372964	6960.82177723645	6958.75426675697	6959.92096197792	6964.32023747015	6971.94597399471	6982.78760093539	6996.83016918441	7014.05445332561	7034.43708147254	7057.95069076751	7084.5641061807	7114.24253993213	7146.94780871658	7182.63856567987	7221.27054409026	7262.79680961864	7307.1680181701	7354.3326763759	7404.23740198346	7456.82718159258	7512.04562342334	7569.83520307257	7630.13750046641	7692.89342649379	7315.75896805022	7258.18379701309	7203.27373301499	7151.0901688607	7101.69320813523	7055.14138275464	7011.49136259266
380	6467.40401921173	6373.58161844889	6281.9414631284	6192.58043509841	6105.59860652264	6021.09908925253	5939.18783513664	5859.97338213192	5783.56654127014	5710.08002002843	5639.6279782206	5572.32551365298	5508.28807591258	5447.63080835466	5390.46782021364	5336.91139303632	5287.07112806531	5241.05304390727	5198.95863655117	5160.88391652081	5126.91844042168	5097.14435633748	5071.63548410507	5050.45645240159	5033.66191467247	5021.29586506344	5013.39107365744	5009.96865758459	5011.03780091219	5016.59563189713	5026.62726143378	5041.10598147033	5059.99361729082	5083.24102293248	5110.78870498442	5142.56755680861	5178.49968284674	5218.4992913386	5262.47363335154	5310.32396650542	5361.94652307328	5417.23346394466	6290.88483604992	6194.38946016568	6100.05799280057	6007.99236138037	5918.29830954729	5831.08527760491	5746.46622857345
381	7560.36980814453	7484.30837830447	7410.50402851967	7339.02485357523	7269.93943823455	7203.31665687831	7139.22545325762	7077.73460049927	7018.91244190866	6962.82661343613	6909.54374903435	6859.12917069686	6811.64656527494	6767.15765071138	6725.72183474442	6687.39586958497	6652.2335064348	6620.28515406519	6591.59754592937	6566.21342047773	6544.17121936738	6525.50480827905	6510.24322485082	6498.41045794477	6490.02526208085	6485.10101033947	6483.64558836206	6485.66133142696	6491.14500575716	6500.08783439448	6512.47556718793	6528.28859356581	6547.50209605142	6570.08624174565	6596.00640838112	6625.22344106829	6657.69393543988	6693.37054264425	6732.20229148659	6774.13492300379	6819.11123283782	6867.07141697088	7364.03505321285	7285.92433085285	7210.08961123084	7136.60345025216	7065.53912786496	6996.97043624606	6930.97144425664
382	7585.49721239796	7512.57897914243	7441.9712206952	7373.74030968679	7307.95282093477	7244.67531946862	7183.97413061006	7125.91509262196	7070.56329286402	7017.98278872066	6968.23631490376	6921.38497925783	6877.48794946474	6836.60213352547	6798.78185724282	6764.07854225365	6732.54038846527	6704.21206496388	6679.13441358949	6657.3441694653	6638.87370265079	6623.75078500522	6611.99838604551	6603.63450119617	6598.67201539479	6597.11860445098	6598.97667587117	6604.24335024279	6612.91048350236	6624.96472967372	6640.38764298161	6659.15581749848	6681.24106191192	6706.61060641141	6735.22733823204	6767.05006204962	6802.03378114878	6840.12999514264	6881.28700999821	6925.45025615141	6972.56261067658	7022.56471968241	7386.29659077826	7311.39200691571	7238.8221812296	7168.65801980887	7100.97083357467	7035.83211101455	6973.31326919209
383	7244.24183618709	7202.63393339852	7163.92693290613	7128.16809184205	7095.40198404306	7065.67024483942	7039.01132450575	7015.46025348866	6995.04842256482	6977.80338099503	6963.74865554732	6952.90359313685	6945.28322944924	6940.89818561429	6939.75459456929	6941.85405828959	6947.19363659201	6955.76586767947	6967.55882010177	6982.55617529372	7000.7373393532	7022.07758231066	7046.54820272266	7074.11671507601	7104.74705725864	7138.39981512693	7175.0324610748	7214.5996034561	7257.05324376254	7302.34303845188	7350.41656258469	7401.21957245143	7454.69626474344	7510.78952995775	7569.44119805928	7630.59227466976	7694.1831663539	7760.15389385655	7828.44429239027	7898.9941983468	7971.74362205199	8046.63290635927	7024.17436623056	6981.25502744366	6941.31368552328	6904.40202299174	6870.56887025585	6839.85991072696	6812.31739479345
384	7634.6604046414	7571.45202239127	7510.70900055985	7452.49162262395	7396.85952347225	7343.87145619918	7293.58504789382	7246.05654594557	7201.34055670505	7159.4897786601	7120.55473248287	7084.58349067004	7051.62140962634	7021.71086727107	6994.89100935998	6971.19750778196	6950.66233409368	6933.31355147531	6919.17512814365	6908.26677504344	6900.603810304	6896.19705263206	6895.05274534164	6897.17251224898	6902.55334616925	6911.18763021451	6923.06319151206	6938.16338648811	6956.46721632871	6977.94947075258	7002.58089786883	7030.32839747252	7061.15523492068	7095.02127250296	7131.88321505057	7171.69486657236	7214.40739462092	7259.9695992554	7308.32818357974	7359.4280230095	7413.21243072272	7469.62341690524	7427.55601022163	7362.56987819525	7300.08902929941	7240.17832364334	7182.90207218861	7128.32377892536	7076.50586898385
385	7724.04172264813	7666.24809999584	7610.97346133368	7558.27307183844	7508.20113800638	7460.81058129349	7416.15280533214	7374.27745850606	7335.23219393089	7299.06242908218	7265.81110745785	7235.51846488885	7208.22180312805	7183.95527347407	7162.74967315655	7144.63225716708	7129.6265681186	7117.75228652394	7109.02510366834	7103.45661897629	7101.05426338582	7101.82124994565	7105.75655237278	7112.85491190298	7123.1068723351	7136.49884273631	7153.01318681764	7172.62833763913	7195.31893593067	7221.05598997165	7249.80705478232	7281.53642808503	7316.20536044189	7353.77227682959	7394.19300690922	7437.4210212985	7483.4076711974	7532.10242888879	7583.45312676431	7637.4061927461	7693.90688017286	7752.8994904593	7513.0966870482	7453.66767895059	7396.80468689082	7342.56732704926	7291.01419535864	7242.20261453848	7196.18837243607
386	8008.23048529376	7941.14187924728	7876.33994209626	7813.88156532878	7753.82338249247	7696.22158420212	7641.1317221841	7588.60850319462	7538.70557390661	7491.47529807739	7446.96852750714	7405.23436860646	7366.31994652729	7330.2701690674	7297.12749270049	7266.93169324019	7239.71964374199	7215.52510230749	7194.37851244421	7176.30681861288	7161.33329944023	7149.47742095081	7140.75471192866	7135.17666322441	7132.75065252513	7133.47989574354	7137.36342573739	7144.39609871234	7154.56862820776	7167.86764612161	7184.27578988154	7203.77181440335	7226.33072721062	7251.92394473378	7280.51946755805	7312.08207222159	7346.57351698165	7383.95275892545	7424.17617973586	7467.19781749003	7512.96960192049	7561.44159068286	7804.03578182423	7735.17641019626	7668.63425739214	7604.47015342757	7542.74478681144	7483.51850318157	7426.85109045911
387	7137.14541629728	7082.86871160037	7031.37479067666	6982.72521849145	6936.97983821069	6894.19646103059	6854.43055108284	6817.73490865793	6784.15935533342	6753.7504248496	6726.55106369465	6702.60034557968	6681.93320389748	6664.58018624174	6650.56723483463	6639.91549644651	6632.6411649917	6628.75535947864	6628.26403945608	6631.16795944386	6637.46266314272	6647.13851755028	6660.18078636256	6676.56974135814	6696.28080982279	6719.28475549243	6745.54788993459	6775.03231091779	6807.69616398719	6843.49392320247	6882.37668696191	6924.29248473276	6969.18659066864	7017.00184021092	7067.6789460207	7121.15680989106	7177.37282761692	7236.26318417655	7297.76313696479	7361.8072851906	7428.32982397798	7497.26478202527	6924.03251742379	6868.07188015451	6814.95518224329	6764.74941571204	6717.51984850819	6673.32967184916	6632.23963979046
388	7401.19635115091	7348.78605091418	7299.08371950258	7252.14503404541	7208.02398537292	7166.77261261335	7128.44073528146	7093.07568550361	7060.72204327653	7031.4213778479	7005.21199833394	6982.12871684754	6962.20262732442	6945.46090317125	6931.92661669907	6921.61858306038	6914.55123111206	6910.73450323605	6910.1737857284	6912.8698708966	6918.81895146388	6928.01264739732	6940.43806470896	6956.07788526179	6974.91048614558	6996.91008673251	7022.04692109569	7050.28743317812	7081.59449184745	7115.92762270641	7153.24325354398	7193.49497012858	7236.63377919815	7282.60837552776	7331.36541010344	7382.84975667929	7437.00477416876	7493.77256262672	7553.09421083912	7614.91003382562	7679.15979888025	7745.78293900952	7186.88844724015	7132.90369376016	7081.68640591513	7033.29704298969	6987.79435401389	6945.23507657751	6905.67363113308
389	728.141190226728	632.364105668215	560.890151389228	523.765016264068	528.280657548331	573.454221842247	650.874539739679	750.629215344342	865.025665448837	988.996064370487	1119.36395300515	1254.13585137972	1392.03320313089	1532.21237887651	1674.10027770592	1817.29671107703	1961.51511918889	2106.54561307132	2252.23131750095	2398.45283996213	2545.11783104857	2692.15381297354	2839.50315405631	2987.11948228914	3134.96508296607	3283.00898136325	3431.22551027959	3579.59322596698	3728.09407804613	3876.71276682138	4025.43624076269	4174.25329978604	4323.15427938886	4472.13079709482	4621.17554736224	4770.28213453116	4919.4449358437	5068.65898841407	5217.91989543064	5367.2237478658	5516.56705881788	5665.94670813525	586.236173221893	461.917430302592	357.884300690202	296.33297416608	304.243141413605	377.270652494607	486.950716167643
390	5884.36455186571	5776.93267824953	5671.43494117389	5567.98128122528	5466.68774829401	5367.67663517115	5271.07656132175	5177.02249406254	5085.65569281214	4997.12356068641	4911.57938639127	4829.18195867503	4750.09503528541	4674.48664898977	4602.52823478524	4534.39356534986	4470.25748609923	4410.29444727179	4354.67683809908	4303.57313751722	4257.14590643544	4215.54965815867	4178.92865518624	4147.41469145496	4121.12492817603	4100.15985753801	4084.60147065435	4074.51170371923	4069.93122870495	4070.87864250131	4077.35009172762	4089.31935069804	4106.73834890791	4129.5381235329	4157.63015357778	4190.90801701416	4229.24930136545	4272.51769241795	4320.56516486258	4373.23420233574	4430.35998153621	4491.77246489354	5727.67282017354	5617.24503839647	5508.69002656598	5402.12068517014	5297.65684868725	5195.42552411817	5095.56108469217
391	2775.06372987186	2700.38533055606	2632.14770370407	2570.86376666174	2517.04148780712	2471.16846206823	2433.6942405447	2405.01145880196	2385.43726587239	2375.19686632668	2374.4110280523	2383.08910416467	2401.12848439244	2428.3205493985	2464.36234239368	2508.87249386563	2561.40957252619	2621.4910218903	2688.6111153059	2762.25680426311	2841.92082013283	2927.1118213915	3017.36170417187	3112.23040029358	3211.30858794844	3314.21876184086	3420.61508028523	3530.18235015817	3642.63444433696	3757.71238076074	3875.18223439424	3994.83300461359	4116.47452214696	4239.93544997429	4365.06141081233	4491.71325799823	4619.7654957499	4749.10484734465	4879.62896521099	5011.24527406573	5143.8699368529	5277.42693263805	2581.05075467884	2500.58503519442	2426.7357454371	2360.12405988412	2301.37852553854	2251.11505647259	2209.91249081118
392	3898.52075829994	3823.60320850705	3753.19025960786	3687.53996439815	3626.9109568268	3571.55896268596	3521.73281136212	3477.6700247115	3439.59210406994	3407.69968152161	3382.16774154635	3363.14114778258	3350.73072079594	3345.01010194031	3346.01360372264	3353.7351901889	3368.12865712153	3389.10899962266	3416.55487400679	3450.31199143659	3490.19723006682	3536.00322491587	3587.50319077593	3644.455750367	3706.60957267698	3773.70766852075	3845.49123597588	3921.70299229302	4002.0899676143	4086.40576708462	4174.41233144648	4265.88124165148	4360.59462207508	4458.34570031492	4558.93908099297	4662.19078761536	4767.92812144736	4875.98938038865	4986.2234746605	5098.48947003192	5212.65608380156	5328.60115369465	3703.04603395846	3624.0899183291	3549.72164345383	3480.23533101433	3415.92891843496	3357.10008723336	3304.04143722889
393	7863.85951093041	7807.77092421959	7754.1798328107	7703.1383624484	7654.69751587353	7608.9069625655	7565.81482376218	7525.46745437845	7487.90922376266	7453.18229729327	7421.32642099956	7392.3787115049	7366.37345364214	7343.34190812825	7323.312131662	7306.30881175466	7292.35311848044	7281.46257515634	7273.65094976781	7268.92816869263	7267.30025394825	7268.7692849134	7273.33338507375	7280.98673398226	7291.71960426585	7305.51842314237	7322.36585751758	7342.24092144846	7365.11910444633	7390.97251879116	7419.77006390215	7451.47760552325	7486.05816747356	7523.47213357923	7563.67745739064	7606.62987734223	7652.28313505536	7700.58919459732	7751.4984606583	7804.95999373997	7860.92172069455	7919.3306390495	7651.76781904301	7594.11296917093	7539.00328060999	7486.49496000122	7436.64311041556	7389.50149616175	7345.12230098084
394	7677.02137867336	7611.99041609754	7549.38121122129	7489.25450103912	7431.67054044651	7376.6888773712	7324.36811586693	7274.76566848223	7227.93749953963	7183.93786126881	7142.81902495572	7104.63100965192	7069.42131115955	7037.23463424323	7008.11263118875	6982.09364995804	6959.21249520735	6939.50020544873	6922.98384951653	6909.68634535718	6899.62630386869	6892.8179002574	6889.2707749402	6888.9899655942	6891.97587146725	6898.22425055557	6907.72624966048	6920.4684668555	6936.43304533848	6955.59779712449	6977.93635464433	7003.41834783292	7032.00960403326	7063.67236774393	7098.36553705157	7136.04491350225	7176.66346212351	7220.17157834849	7266.51735868647	7315.64687218569	7367.50442986214	7422.03284960758	7471.2855026165	7404.44789466184	7340.06865682474	7278.21302573692	7218.94587236005	7162.33145470426	7108.43315541443
395	7254.39904817208	7203.31587368126	7155.01441973223	7109.55138259464	7066.98154246615	7027.35747816723	6990.72928062268	6957.14426820152	6926.6467072265	6899.27754112666	6875.07413173344	6854.07001632852	6836.29468390435	6821.77337399667	6810.5269011801	6802.57150802181	6797.91874887617	6796.57540643893	6798.54344245774	6803.81998344082	6812.3973415851	6824.26307059275	6839.40005542564	6857.78663448631	6879.39675222679	6904.20013972666	6932.16252036117	6963.24583742342	6997.40850033318	7034.60564588052	7074.78941100074	7117.90921347914	7163.91203722006	7212.74271876526	7264.34423203807	7318.65796853055	7375.62401044764	7435.18139462453	7497.26836539761	7561.82261488014	7628.78150947821	7698.08230172323	7039.32926020559	6986.67381462759	6936.86407987208	6889.96177387401	6846.02665349899	6805.11618912891	6767.28523610737
396	7467.61274099868	7409.14882074625	7353.28159282469	7300.070674709	7249.57455752359	7201.85034635892	7156.95349255251	7114.93752008531	7075.85374861344	7039.7510158917	7006.67540254489	6976.66996241176	6949.77446174186	6926.02513066729	6905.45443030778	6888.0908388567	6873.95865978861	6863.07785512278	6855.46390635171	6851.12770527235	6850.07547647689	6852.3087328069	6857.82426450165	6866.61416221217	6878.66587350773	6893.96229194857	6912.48187723021	6934.19880447628	6959.08314030981	6987.10104293713	7018.21498327234	7052.38398382934	7089.56387206025	7129.7075447307	7172.7652399514	7218.68481360688	7267.41201705531	7318.89077318208	7373.06344815776	7429.87111651331	7489.25381744186	7551.15080056	7257.16829781616	7196.99510410054	7139.46798148044	7084.65138826599	7032.60870747217	6983.4019557861	6937.09148160902
397	8103.06027859815	8055.39533628008	8010.25716125154	7967.68869719488	7927.73133890491	7890.42475464492	7855.80670943217	7823.91289085062	7794.77673904961	7768.42928268156	7744.89898247858	7724.21158422853	7706.38998282633	7691.45409901239	7679.4207703034	7670.30365747262	7664.11316778565	7660.85639597332	7660.53708372376	7663.15559823728	7668.70893011087	7677.19071060364	7688.59124804228	7702.89758287397	7720.0935606535	7740.15992202201	7763.07440850272	7788.81188279849	7817.34446212589	7848.64166296438	7882.67055558748	7919.39592661094	7958.78044784977	8000.78484974447	8045.36809766277	8092.4875694694	8142.09923283279	8194.15782083315	8248.61700458165	8305.42956167354	8364.54753944821	8425.922412149	7885.93864288595	7836.95329711388	7790.54961288584	7746.77398330745	7705.67119814675	7667.28424328519	7631.65410042864
398	7152.14885958854	7109.05222757424	7068.87767463357	7031.67528568719	6997.49246570653	6966.37366437709	6938.36010853322	6913.48954577091	6891.79600271795	6873.30956137598	6858.05615679398	6846.05739917351	6837.33042316959	6831.88776680358	6829.73728195905	6830.88207793985	6835.32049904167	6843.04613650012	6854.04787462454	6868.30997034709	6885.81216485094	6906.52982547219	6930.43411557959	6957.49218974496	6987.66741123202	7020.91958858015	7057.20522787241	7096.47779725514	7138.68800027394	7183.78405460365	7231.71197302353	7282.41584352253	7335.83810581994	7391.91982175431	7450.60093732543	7511.82053452325	7575.51707133629	7641.62860867418	7710.09302325696	7780.84820576576	7853.83224385551	7928.98358981892	6932.80887023326	6888.34011493921	6846.870668737	6808.45533709081	6773.14608636924	6740.99172561708	6712.03759597499
399	7608.51298768735	7551.92170577259	7497.90575621009	7446.52118243562	7397.82281651081	7351.86403853056	7308.69653017168	7268.37002441316	7230.93205374837	7196.42769939453	7164.89934415047	7136.38643176637	7110.92523569736	7088.54864019021	7069.28593660528	7053.16263778798	7040.20031314098	7030.41644681674	7023.82432116682	7020.43292724939	7020.2469037651	7023.26650541145	7029.48760114584	7038.90170237613	7051.49602064205	7067.25355388723	7086.15319994672	7108.16989552427	7133.2747785672	7161.43537161123	7192.61578352074	7226.77692676866	7263.87674740551	7303.87046476297	7346.71081797048	7392.34831647025	7440.73149182619	7491.80714828902	7545.52060981486	7601.8159614242	7660.63628309315	7721.92387456556	7396.79297219831	7338.56923785669	7282.97111927509	7230.05918853263	7179.8928331307	7132.52998598005	7088.02684720006
400	5821.37924470844	5713.44591233538	5607.44952878568	5503.50201097334	5401.72164165426	5302.23322244825	5205.1681758389	5110.66458246748	5018.86713834459	4929.92701491908	4844.00160349432	4761.25412460441	4681.85308244362	4605.97154510019	4533.78623283881	4465.47639989354	4401.22249983448	4341.20463123078	4285.60076879076	4234.58479556241	4188.32436354181	4146.9786230135	4110.69587385052	4079.61120413726	4053.84419145495	4033.49674876592	4018.65119885394	4009.36865800745	4005.68780056536	4007.62406138373	4015.16931413506	4028.29204092238	4046.9379850343	4071.03125564604	4100.47583289298	4135.15740568522	4174.94546376346	4219.69556045825	4269.25166304669	4323.44851291384	4382.11392676224	4445.07098169881	5665.54481756625	5554.58430967143	5445.49664738388	5338.39664413482	5233.40633178181	5130.65522589051	5030.28054589175
401	2087.01197326954	1962.70762274569	1842.23831074261	1726.40705516507	1616.21136985284	1512.88321073096	1417.92474127777	1333.12568045366	1260.53803320748	1202.37545374374	1160.80828549844	1137.65705065441	1134.05017500164	1150.17154339046	1185.21639556352	1237.57818931404	1305.1743907559	1385.7774536909	1477.25984758299	1577.73023950091	1685.58218584152	1799.48894051383	1918.37226159469	2041.36286982153	2167.7617820488	2297.00641407901	2428.64248791725	2562.30145515129	2697.68265465102	2834.53932914646	2972.6677003845	3111.89843190077	3252.08994173901	3393.12314438588	3534.89729722016	3677.32670236415	3820.33807339683	3963.86842103277	4107.86334589677	4252.27565227306	4397.06421630782	4542.19305697147	1971.60578638727	1839.51949438455	1710.39559077276	1584.95826350595	1464.1553300683	1349.23218071078	1241.82230522047
402	7732.49321724343	7678.65316812478	7627.38456391446	7578.73959066887	7532.76907706113	7489.52227056647	7449.04661028014	7411.38749835341	7376.58807221456	7344.68897989218	7315.72816084287	7289.74063483236	7266.75830137936	7246.80975229589	7229.92009976727	7216.11082230622	7205.39963071677	7197.80035598346	7193.32286071987	7191.97297549428	7193.75246096386	7198.65899641575	7206.68619487662	7217.82364455334	7232.0569759899	7249.36795394686	7269.73459261864	7293.13129253417	7319.52899719802	7348.89536727133	7381.19496999077	7416.3894813134	7454.43789830171	7495.29675919071	7538.92036863398	7585.2610257297	7634.26925251265	7685.89402079136	7740.082975353	7796.78265179843	7855.93868744816	7917.49602399865	7519.0010677582	7463.62115714948	7410.86514202901	7360.78944031129	7313.4491090865	7268.89759269871	7227.18646573063
403	7313.82209177605	7257.73746465368	7204.3410782532	7153.69312929002	7105.85238761605	7060.8759138904	7018.81877087522	6979.73373100179	6943.67098321765	6910.67784236315	6880.79846448751	6854.07357175877	6830.54019060453	6810.23140679102	6793.17614101164	6779.398948414	6768.91984520932	6761.75416516704	6757.91244835074	6757.40036398281	6760.21866871701	6766.36320106255	6775.8249120417	6788.58993154931	6804.63966929173	6823.95094861909	6846.4961709998	6872.24350848535	6901.15712112272	6933.19739593235	6968.32120396042	7006.48217169075	7047.63096315919	7091.71556913986	7138.681599868	7188.47257802478	7241.03022889274	7296.29476490958	7354.20516216068	7414.69942666615	7477.71484869773	7543.18824364173	7101.82742819437	7044.05514776254	6989.02645204803	6936.80663475518	6887.45958582386	6841.04747261225	6797.63041188149
404	4018.84548306505	4004.50774273676	3995.75570456206	3992.62610113029	3995.13214553777	4003.2632540414	4016.98526833044	4036.24116657721	4060.95222915799	4091.0196044741	4126.3262043628	4166.73884823147	4212.11057046611	4262.28300681723	4317.08878139974	4376.35382557984	4439.89957214312	4507.54498132476	4579.1083684997	4654.40901577664	4733.26856048338	4815.51216268898	4900.96946084991	4989.47532985559	5080.87045909152	5175.00177011565	5271.72269406816	5370.89332880204	5472.38049475757	5576.05770712544	5681.80508032067	5789.50917885672	5899.06282701975	6010.36488791916	6123.32002090839	6237.83842486266	6353.83557346814	6471.23194750127	6589.95276809575	6709.92773409483	6831.0907658663	6953.37975734904	3790.38992834391	3775.18464928459	3765.89970329744	3762.5789195957	3765.2380786407	3773.86453960325	3788.41753895505
405	6000.7620797093	5893.59330722286	5788.32935524137	5685.07603280046	5583.94487730959	5485.05327294709	5388.5245235989	5294.48786908725	5203.07843209001	5114.43708194347	5028.71020043306	4946.04933404493	4866.61071688869	4790.55464896787	4718.04471574869	4649.24683738335	4584.32813944146	4523.45564201411	4466.79477035515	4414.50769800004	4366.75154215965	4323.67644096817	4285.42355216093	4252.12302228499	4223.89198392167	4200.83264448842	4183.03053325258	4170.5529725913	4163.44783469267	4161.74263586171	4165.44400778892	4174.53756921941	4188.98820379324	4208.74073163435	4233.72094505599	4263.8369639306	4298.98085471828	4339.03044969205	4383.8512996377	4433.29869410545	4487.21968760394	4545.4550771428	5843.56892769576	5733.4627633718	5625.20317794193	5518.89884082414	5414.66491347817	5312.62326192697	5212.90262799856
406	4428.37775488763	4279.32209765999	4130.33707161035	3981.43060579816	3832.61185701034	3683.89145581969	3535.2818139518	3386.79751150036	3238.45578906756	3090.2771794152	2942.28632656509	2794.5130601549	2646.99382191115	2499.77358516605	2352.90847567699	2206.46940760702	2060.54721674997	1915.26004818242	1770.76421518954	1627.27053478507	1485.06953200211	1344.5714076621	1206.37127768839	1071.35880211333	940.907189891343	817.203543191396	703.815001183171	606.554296537089	534.302636401436	498.065391023638	505.645719897059	555.251914180689	637.142382971363	740.685343432995	858.077953092712	984.377672945809	1116.56601515688	1252.78033317738	1391.83910491533	1532.96844667689	1675.64526580396	1819.50556164775	4408.56235313535	4258.81333438658	4109.08488777759	3959.37934718756	3809.6994129516	3660.04822663302	3510.42946484577
407	6338.40620051362	6241.90007919558	6147.54081418022	6055.42876704765	5965.66803224645	5878.36632207435	5793.63479945404	5711.58785188298	5632.34280006354	5556.01953492443	5482.74007726541	5412.62805525859	5345.80809622162	5282.40513081102	5222.5436099384	5166.34663729759	5113.9350233478	5065.42626998199	5020.93349861281	4980.56433807028	4944.41979215738	4912.59310993113	4885.16868425933	4862.22100596537	4843.81370154191	4829.99868187106	4820.81542746838	4816.29043266294	4816.43682663986	4821.25418386579	4830.72853025994	4844.83254487403	4863.52595036013	4886.75607933792	4914.45859838134	4946.55836704705	4982.97040620806	5023.60094820546	5068.34854085487	5117.10517807305	5169.75743168274	5226.18756155109	6165.43477309714	6066.17756482298	5969.04117507422	5874.13081626922	5781.55611740247	5691.43105253897	5603.87381264414
408	7799.5336525143	7738.67834498707	7680.27197165379	7624.37081278865	7571.03036080087	7520.30510407196	7472.2483024458	7426.91175586434	7384.34556790507	7344.59790621532	7307.71476198973	7273.73971091256	7242.71367806654	7214.6747094824	7189.65775302866	7167.69445139417	7148.81294987086	7133.0377215292	7120.38941224851	7110.88470783886	7104.53622519323	7101.35242913274	7101.33757620339	7104.49168628109	7110.81054243503	7120.28571906531	7132.90463784504	7148.65065063095	7167.50314807628	7189.43769228834	7214.42617161091	7242.43697526313	7273.43518540992	7307.38278405756	7344.23887205421	7383.95989747379	7426.4998906535	7471.8107032297	7519.84224864813	7570.54274176002	7623.85893532211	7679.7363514117	7590.68677046447	7528.14344045445	7468.09074270669	7410.58922697775	7355.69872338039	7303.47810263853	7253.98502553875
409	4537.31059511037	4454.53322496381	4375.33578672035	4299.91609444227	4228.47629417051	4161.22137117002	4098.35735482396	4040.08921859376	3986.61848675496	3938.14057672809	3894.84192536667	3856.89696822241	3824.46506085992	3797.68744874408	3776.6844047799	3761.55265902267	3752.36324177545	3749.15984830965	3751.95781112117	3760.74373535377	3775.47581741264	3796.08482926948	3822.47571508795	3854.52971608123	3892.1069165835	3935.0490907146	3983.18272500859	4036.3220973428	4094.27230462786	4156.8321488341	4223.79681104032	4294.96026367221	4370.11739090526	4449.06580443952	4531.6073563768	4617.54936201601	4706.7055534761	4798.89679006842	4893.95155416374	4991.70626192934	5092.00541775141	5194.70163931904	4349.1533683503	4262.72382046517	4179.89376227942	4100.88130827844	4025.91123740349	3955.21342338872	3889.0208669899
410	7565.89843835154	7520.42008482842	7477.67577617227	7437.7126499509	7400.57576147588	7366.30785589606	7334.94914384127	7306.53708305363	7281.10616854861	7258.68773386103	7239.3097658623	7222.9967356256	7209.76944762796	7199.64490939495	7192.63622346756	7188.75250326599	7187.99881410687	7190.37614025141	7195.88137848808	7204.50735835199	7216.24288865752	7231.07282966355	7248.97818978399	7269.93624540884	7293.92068210733	7320.90175522606	7350.84646763236	7383.71876224503	7419.47972686702	7458.08780874991	7499.49903639293	7543.66724603486	7590.54431046281	7640.08036786533	7692.22404860665	7746.92269798845	7804.12259331017	7863.7691536787	7925.80714132066	7990.18085330735	8056.83430286467	8125.7113896064	7347.69489136696	7300.85746913921	7256.82003419592	7215.63385217716	7177.3480077655	7142.00914423892	7109.6612060019
411	7220.62440126951	7166.07560872156	7114.27299687069	7065.27697096749	7019.14630402703	6975.93784064563	6935.70619577633	6898.50345147882	6864.37885495282	6833.3785214148	6805.54514553166	6780.91772528804	6759.5313021461	6741.41672132422	6726.60041586427	6715.10421789128	6706.94520015334	6702.13555046792	6700.68248121616	6702.58817544194	6707.84977047864	6716.45937940963	6728.40414997813	6743.66635991643	6762.22354706484	6784.04867208963	6809.11031106846	6837.37287483017	6868.79685162058	6903.33906934496	6940.95297362151	6981.58891770715	7025.19446049758	7071.71466886855	7121.0924208376	7173.26870627437	7228.18292220441	7285.77316002854	7345.97648240233	7408.72918783554	7473.9670614364	7541.62561058681	7007.66606461928	6951.44640521729	6898.03220505386	6847.48911684216	6799.88116326344	6755.27040092937	6713.71657658833
412	7641.70795596494	7589.09152130574	7539.09394090666	7491.76764705306	7447.16356753308	7405.33089215278	7366.31683675777	7330.16640692781	7296.92216372598	7266.62399400383	7239.30888783475	7215.01072578688	7193.76007866772	7175.58402237162	7160.50597033889	7148.54552596915	7139.71835711301	7134.03609448225	7131.50625550228	7132.13219476449	7135.91308182289	7142.84390669767	7152.9155129897	7166.11465809051	7182.42409957667	7201.82270649783	7224.2855938735	7249.784278459	7278.28685357351	7309.75818053645	7344.16009420292	7381.45161990301	7421.58919915075	7464.52692146135	7510.21675970666	7558.60880656071	7609.65150974336	7663.29190394905	7719.47583756719	7778.14819250993	7839.253095721	7902.73412112025	7427.48340396463	7373.33845208424	7321.86778123616	7273.12816791493	7227.17486657028	7184.06134586142	7143.83902074269
413	7179.15198224637	7124.92329893638	7073.46157198258	7024.82761126272	6979.08053318384	6936.27745785735	6896.47320150975	6859.71996723734	6826.06703759033	6795.56047265133	6768.24281747095	6744.15282285397	6723.32518347478	6705.79029723173	6691.57404958806	6680.69762635111	6673.17735799795	6669.02459815497	6668.24563833748	6670.84166043169	6676.80872773827	6686.13781475772	6698.81487518241	6714.82094689863	6734.13229218859	6756.72057076222	6782.55304268875	6811.59279796162	6843.79900906317	6879.1272026677	6917.52954654654	6958.95514765209	7003.35035747274	7050.65908087917	7100.82308488643	7153.78230404717	7209.47513951754	7267.83874915407	7328.80932640853	7392.32236612578	7458.31291575532	7526.71581080839	6966.00079293251	6910.09959680601	6857.02585375326	6806.84570200697	6759.62358370728	6715.421900856	6674.30066375335
414	7978.87623730158	7917.48520002466	7858.47920747199	7801.91237422866	7747.83812526163	7696.30899941987	7647.37644509824	7601.09060929781	7557.50012157451	7516.65187458101	7478.59080300911	7443.35966302973	7410.99881437897	7381.54600740099	7355.03617742006	7331.50124886099	7310.96995152296	7293.4676513437	7279.01619790784	7267.6337907683	7259.33486643988	7254.13000769556	7252.02587647507	7253.025171379	7257.12661039276	7264.32493910659	7274.6109642795	7287.9716122736	7304.39001149542	7323.84559761717	7346.31424011063	7371.76838826089	7400.17723469047	7431.50689419496	7465.7205955662	7502.7788840275	7542.63983185678	7585.25925480054	7630.59093196028	7678.58682689567	7729.19730789297	7782.37136542685	7770.37828641491	7707.32672856609	7646.69925748901	7588.55397390522	7532.94835651763	7479.93904492382	7429.58161246593
415	8395.50409904972	8323.86460909542	8254.33053916689	8186.95553517794	8121.79332943322	8058.89759848764	7998.32181058485	7940.11906298067	7884.3419096801	7831.04218026144	7780.27079060564	7732.07754663099	7686.51094221937	7643.61795280287	7603.44382617303	7566.03187231649	7531.42325419524	7499.65678151499	7470.76870964124	7444.79254587777	7421.75886533049	7401.69513859938	7384.62557345809	7370.57097254443	7359.54860899377	7351.57212170815	7346.65143170043	7344.79268072339	7345.99819305736	7350.26646099614	7357.59215426906	7367.96615322992	7381.37560535548	7397.80400424195	7417.23128995107	7439.63396933648	7464.98525466683	7493.25521870695	7524.41096422614	7558.41680578748	7595.23446162322	7634.82325333262	8195.00467566301	8121.59685359293	8050.31595056037	7981.21895381913	7914.3630638937	7849.80554274038	7787.60354948311
416	5101.27478277834	5005.43937385683	4912.31721290375	4822.06549456959	4734.84836362693	4650.83654604372	4570.20681024173	4493.14123499392	4419.82626192988	4350.45151364226	4285.20836346263	4224.28825044634	4167.88074280572	4116.17136529159	4069.33922024729	4027.55444770448	3990.97558596859	3959.74690922991	3933.99583137378	3913.83047360855	3899.3374962649	3890.58029118296	3887.59761977031	3890.40276360771	3898.98323048901	3913.3010309574	3933.29351115042	3958.87469989884	3989.93710387064	4026.35386607389	4067.98119163947	4114.6609404515	4166.22328888664	4222.489371152	4283.27382322785	4348.38716751845	4417.637992314	4490.83489590245	4567.78817941212	4648.31128478727	4732.22198413793	4819.34333417033	4928.20991968948	4828.9411490919	4732.34723546069	4638.595285131	4547.86105858376	4460.3287237393	4376.19041703007
417	7160.49703188474	7107.97608461627	7058.25389571332	7011.39000870725	6967.44209972887	6926.4656739851	6888.51375941816	6853.63660077415	6821.8813576735	6793.29181044448	6767.90807757171	6745.76634875653	6726.89863744633	6711.33255664305	6699.09112149902	6690.19258193126	6684.65028804051	6682.4725906179	6683.66277846028	6688.21905359493	6696.13454482641	6707.39735939293	6721.9906718185	6739.89284841314	6761.07760530547	6785.51419736534	6813.16763489232	6843.99892463601	6877.96533144103	6915.02065660994	6955.11552908875	6998.19770550633	7044.212375311	7093.10246735185	7144.80895454537	7199.27115354635	7256.42701667577	7316.2134137208	7378.56640158448	7443.42148011985	7510.71383288795	7580.37855183059	6946.29948655106	6892.14649966748	6840.85578838478	6792.49219290327	6747.11865853593	6704.79588970612	6665.58199870172
418	5569.98568861812	5478.35224857791	5389.33801479396	5303.07488218075	5219.69925038038	5139.35165297271	5062.17627621619	4988.32035660768	4917.93344798809	4851.16655121458	4788.17110246114	4729.09782044227	4674.09541774681	4623.30918748941	4576.8794830172	4534.94011548159	4497.61670109294	4465.02499644637	4437.26926586586	4414.44072864159	4396.61613579723	4383.85652529336	4376.20620093686	4373.69197381742	4376.32269610785	4384.08910596343	4396.96398978964	4414.90265531213	4437.84369645535	4465.71001995573	4498.41009473251	4535.83937858501	4577.88187332396	4624.41175867348	4675.29505713224	4730.39128599079	4789.5550582216	4852.6376005977	4919.48816438722	4989.95531103649	5063.88806180937	5141.13690624304	5391.22792239634	5296.50281077432	5204.37927093218	5114.99787143467	5028.50483858589	4945.05173445387	4864.79500688564
419	8300.14689069461	8227.87774963196	8157.7278576434	8089.75234581109	8024.00647522492	7960.54548966438	7899.42445702583	7840.69809979918	7784.4206150972	7730.6454849505	7679.42527770589	7630.8114416765	7584.85409230487	7541.60179440183	7501.10134111747	7463.39753160096	7428.53294939872	7396.54774381111	7367.47941654552	7341.36261606487	7318.22894206312	7298.10676250223	7281.02104555836	7266.99320870802	7256.04098702974	7248.17832258779	7243.41527645078	7241.75796465882	7243.20851907422	7247.76507368628	7255.42177660245	7266.16882751324	7279.99254009871	7296.87542845022	7316.79631622914	7339.73046701894	7365.64973401668	7394.52272701747	7426.31499445997	7460.98921818598	7498.50541849646	7538.82116706308	8100.21293624533	8026.14380200408	7954.21502705423	7884.48518997999	7817.01313633273	7751.85782147636	7689.07814002286
420	7389.12661130866	7327.15256882709	7267.74760253846	7210.97520588713	7156.89802805948	7105.57760540977	7057.07408118613	7011.44591554189	6968.74958827561	6929.03929704385	6892.36665407628	6858.78038478961	6828.32603187972	6801.04566863258	6776.97762533581	6756.15623265696	6738.61158578909	6724.3693329905	6713.45049188903	6705.87129655086	6701.6430778587	6700.77217925955	6703.25990932091	6709.10253191337	6718.29129420085	6730.81249196232	6746.64757108144	6765.77326349108	6788.16175527417	6813.78088411433	6842.59436294793	6874.56202627753	6909.6400954434	6947.78145900734	6988.93596435192	7033.05071669562	7080.07038182113	7129.93748903764	7182.59273116102	7237.97525858656	7296.02296488916	7356.67276168717	7181.16684345285	7117.38228422648	7056.21156514692	6997.72323333549	6941.98508890271	6889.06388594706	6839.02501828427
421	8670.88622220173	8595.19538272846	8521.47388110817	8449.77326298122	8380.14540061302	8312.64237924489	8247.31637353957	8184.21951413268	8123.40374448457	8064.92066833431	8008.82138815255	7955.15633525216	7903.9750922832	7855.32620905925	7809.25701281124	7765.81341417	7725.03971027971	7686.97838667613	7651.66991964061	7619.15258090888	7589.46224664763	7562.63221276078	7538.69301853883	7517.67228070941	7499.59453987691	7484.48112129481	7472.35001171174	7463.21575395403	7457.08936064506	7453.97824823928	7453.88619230445	7456.81330465256	7462.75603266169	7471.70718079911	7483.6559540208	7498.5880224659	7516.48560652837	7537.32758115139	7561.08959793224	7587.7442234334	7617.26109191885	7649.60707060203	8473.95007699254	8396.48418327917	8321.00240298794	8247.55921219857	8176.20954627692	8107.00868065769	8040.01210009085
422	1559.10579937528	1528.77417653204	1512.78173071024	1511.58365281348	1525.21480679834	1553.28483126077	1595.03160466967	1649.41697744324	1715.23916809531	1791.23782194071	1876.17668635592	1968.89905144373	2068.35840313158	2173.6301399924	2283.91067684999	2398.50921758041	2516.83599911369	2638.38945546053	2762.7437238303	2889.53721918418	3018.4625707706	3149.25796558882	3281.69981398271	3415.59659458692	3550.78371875558	3687.11925903517	3824.48040077328	3962.76049414594	4101.86660248727	4241.71745967739	4382.24176459997	4523.37675321931	4665.06699975909	4807.26340711639	4949.92235404328	5093.00497242884	5236.47653291651	5380.30592093459	5524.46518844703	5668.92916927885	5813.67514801841	5958.68257415075	1337.4838956892	1301.99954954829	1283.1839087117	1281.77124358267	1297.81838440924	1330.69382566891	1379.19469878539
423	3533.68459133419	3484.97628227314	3442.12301119092	3405.34582671033	3374.84337621565	3350.78702212269	3333.31633068564	3322.53519053519	3318.50880116201	3321.2617291573	3330.77716499515	3346.99743221377	3369.82571340593	3399.1288744761	3434.7411999967	3476.46880550781	3524.09447084757	3577.38264130317	3636.08436703198	3699.94198942274	3768.69342943127	3842.07598102818	3919.82955777031	4001.69937888282	4087.43811144931	4176.80750692139	4269.57958396587	4365.53741671125	4464.47558942643	4566.20037661354	4670.52970327197	4777.29293406207	4886.33053379032	4997.49363501087	5110.64354239449	5225.65119786493	5342.39662557728	5460.76837149284	5580.66294879846	5701.98429741257	5824.6432634671	5948.55710271109	3318.58867112197	3266.67474801772	3220.9183872927	3181.58526726717	3148.9160952906	3123.12000161274	3104.36832878431
424	8065.74106765082	8004.79129772623	7946.20702827459	7890.04095163705	7836.34506431993	7785.17047866735	7736.56722732986	7690.58406171731	7647.26824584151	7606.66534715729	7568.81902608629	7533.77082621007	7501.559967117	7472.22314206707	7445.79432267756	7422.30457287805	7401.78187436533	7384.25096573487	7369.73319736642	7358.24640399654	7349.80479670186	7344.41887581436	7342.09536599317	7342.8371743755	7346.64337241937	7353.50920171657	7363.42610365796	7376.38177254873	7392.36023140276	7411.34192931989	7433.3038591084	7458.21969349352	7486.05993811161	7516.79209926793	7550.38086431622	7586.78829247673	7625.97401382159	7667.89543421775	7712.50794402815	7759.76512848356	7809.61897775608	7862.02009487359	7856.9125857086	7794.33004410442	7734.15179106226	7676.43437096613	7621.23369344243	7568.60482533919	7518.60177346833
425	3457.90272795847	3337.94358076377	3220.5064569753	3105.87745237944	2994.37908049012	2886.37416577621	2782.26957549513	2682.51944546289	2587.62740333808	2498.14711344078	2414.68027716815	2337.87106148875	2268.39586007076	2206.94741089627	2154.21270759381	2110.84493112935	2077.43078719818	2054.45599770957	2042.27290929398	2041.07477671387	2050.88085241772	2071.53486961941	2102.71718969702	2143.96848442377	2194.72106726486	2254.333312205	2322.12299856628	2397.39654144517	2479.47243419142	2567.69845296986	2661.46304827896	2760.20183823707	2863.40029278659	2970.59366189899	3081.36505301834	3195.3423751236	3312.19468283502	3431.62829545644	3553.38293992903	3677.22807231052	3802.95946496953	3930.39610052538	3327.35737555417	3202.51210104613	3079.91538791403	2959.84665527598	2842.62625672957	2728.62130659418	2618.25186351517
426	1363.74917648676	1280.81760839672	1210.86507321783	1156.24965082543	1119.21885011794	1101.54753134049	1104.16558679379	1126.93161825475	1168.66875173388	1227.44326965647	1300.9480616277	1386.84292107898	1482.97648879024	1587.48977783006	1698.83691771202	1815.76113546847	1937.2528691434	2062.50512890234	2190.87304157784	2321.83989794269	2454.98979404106	2589.98606478604	2726.55447268373	2864.47016375092	3003.54755169382	3143.6324564574	3284.59597166273	3426.32965759994	3568.74175274582	3711.75417056661	3855.30010471127	3999.3221077759	4143.77054092113	4288.60231538618	4433.77986518996	4579.27030388515	4725.04472876153	4871.07764372595	5017.34647829476	5163.83118478244	5310.51389944789	5457.37865620113	1185.98748486783	1089.60928760223	1006.45367651886	940.036235629971	894.094941032336	871.872651720263	875.178036745858
427	7868.57946172305	7796.00071085073	7725.65396313346	7657.60073188081	7591.90269405898	7528.62150725597	7467.81861183688	7409.55501871647	7353.89108348294	7300.88626787258	7250.59888983986	7203.08586388946	7158.40243350685	7116.60189793968	7077.73533580757	7041.8513283047	7008.99568500236	6979.21117541548	6952.53726965234	6929.00989153395	6908.66118754194	6891.51931490314	6877.6082519513	6866.94763363768	6859.55261479024	6855.43376331408	6854.59698504895	6857.04348154654	6862.76974146304	6871.76756569673	6884.02412588073	6899.52205522681	6918.23957025833	6940.15062145697	6965.2250704189	6993.42889080506	7024.72439003579	7059.07044852539	7096.42277309923	7136.73416121782	7179.95477264651	7226.03240531224	7669.01106166932	7594.52538490251	7522.29477511679	7452.38480283102	7384.86137439662	7319.79053610868	7257.23826051066
428	3825.05011625093	3684.60094449758	3544.9370047861	3406.1548900402	3268.36693492431	3131.70436455666	2996.32116969735	2862.39888839413	2730.15251585982	2599.8378108517	2471.76031299226	2346.28642034879	2223.85687646392	2105.00293751323	1990.36525444954	1880.71498227216	1776.97562228386	1680.24236319308	1591.7930000939	1513.08097286219	1445.69762568907	1391.28995489624	1351.4260510461	1327.41686122868	1320.12771907169	1329.83359297468	1356.16964075114	1398.19645369346	1454.5545953599	1523.65459923113	1603.85040566541	1693.56648197008	1791.37300779292	1896.01835337408	2006.43276954234	2121.71577741376	2241.1161818674	2364.01018614205	2489.88053906013	2618.29802666269	2748.9056973808	2881.40573831369	3751.87372156686	3608.57768384247	3465.85167966367	3323.76914329078	3182.4162609077	3041.89475242222	2902.32537791305
429	2079.76183952674	1939.26836588826	1800.31466297296	1663.28668048922	1528.70235240643	1397.26797286367	1269.96192805031	1148.15827060956	1033.80372169243	929.651257490453	839.506635503931	768.316293258677	721.711207366186	704.586979798124	719.052962074893	763.315214920807	832.635380751545	921.37497367097	1024.50017657699	1138.10719458569	1259.36252357396	1386.2606356812	1517.38648311505	1651.73349335327	1788.57595081117	1927.38240507018	2067.75737061841	2209.40190026483	2352.08664271779	2495.63318569998	2639.90094986011	2784.77784703345	2930.173526319	3076.01442390818	3222.24008767043	3368.80041465869	3515.65355087004	3662.76427721051	3810.10275658965	3957.64355214309	4105.36485108921	4253.24784605505	2013.49561662688	1868.02502244487	1723.33657300389	1579.64520582738	1437.25000670898	1296.57809649814	1158.25753263073
430	1259.45046702007	1140.10378357323	1028.8228213906	928.512121816169	843.09650986725	777.500669819779	737.035589518428	725.916132128187	745.456640963197	793.394969880445	865.022632594417	955.024258094847	1058.7242861948	1172.49370862667	1293.67866231569	1420.38236677041	1551.2531245043	1685.32045815066	1821.8788211552	1960.4077211648	2100.51732421765	2241.91128891635	2384.36113609111	2527.6883568039	2671.75175359085	2816.4383604769	2961.65684132949	3107.33262703698	3253.40428876619	3399.82080102765	3546.53945330817	3693.5242398629	3840.74460604306	3988.17446321514	4135.79140806601	4283.57609886665	4431.51175337833	4579.58374174501	4727.77925422939	4876.08702829624	5024.49712310437	5173.00073210565	1142.48989403689	1009.40800451114	881.784810082617	762.366678923507	655.652366029215	568.837118273215	512.142440405894
431	7167.77510415601	7116.3738209551	7067.78399022861	7022.06397454525	6979.27017314995	6939.45672182722	6902.6751912212	6868.97428689244	6838.39955468667	6810.99309514963	6786.79329078762	6765.83455004941	6748.14707178518	6733.75663380278	6722.68440886218	6714.94681111098	6710.5553755228	6709.51667237473	6711.83225824168	6717.4986643598	6726.5074225452	6738.8451282386	6754.49353957698	6773.42971078657	6795.62615765997	6821.05105239008	6849.66844459581	6881.43850509208	6916.31778873505	6954.25951249006	6995.21384492722	7039.12820328975	7085.94755451258	7135.61471669522	7188.07065781905	7243.25478878915	7301.1052482274	7361.55917675703	7424.55297893115	7490.02257124608	7557.90361511914	7628.13173390925	6952.90783704341	6899.90611063095	6849.78094579136	6802.59593095285	6758.41264787624	6717.29032890468	6679.28551053789
432	8328.21888379519	8248.20754885979	8170.16789763957	8094.15696018199	8020.23241748058	7948.45248325681	7878.87577263846	7811.56115745131	7746.56760806655	7683.95402185231	7623.77903846799	7566.10084248577	7510.97695401417	7458.46400826833	7408.61752524133	7361.49167097232	7317.13901207572	7275.61026554367	7236.95404599639	7201.21661286667	7168.44162009626	7138.66987118496	7111.939082453	7088.28365748992	7067.73447571713	7050.31869798511	7036.05959190009	7024.97637946664	7017.08410930425	7012.39355539133	7010.9111439251	7012.63890942631	7017.57448080251	7025.71109759479	7037.03765612666	7051.53878485028	7069.1949476847	7089.98257375152	7113.87421152701	7140.83870510463	7170.84139001783	7203.84430584476	8135.50552403575	8053.57989225691	7973.63566459977	7895.7330263898	7819.93299317115	7746.29728920448	7674.88821085963
433	7152.42782972186	7097.09760368211	7044.52856496817	6994.78296866594	6947.9214607306	6904.00276939539	6863.08339048681	6825.21726975548	6790.45548571733	6758.84593679074	6730.43303663428	6705.25742186953	6683.35567630601	6664.76007580489	6649.49835774343	6637.59351879509	6629.06364439237	6623.92177275575	6622.17579585946	6623.82839908075	6628.87704058279	6637.3139708267	6649.12629185117	6664.29605525873	6682.80039719353	6704.61170797928	6729.69783350448	6758.02230502349	6789.54459367948	6824.22038575291	6862.00187456439	6902.83806481978	6946.67508532758	6993.4565060838	7043.12365596535	7095.61593755847	7150.87113593936	7208.82571863417	7269.41512432938	7332.57403831136	7398.23665302313	7466.3369124545	6939.9789586688	6882.94116288823	6828.72373829944	6777.39437198929	6729.01915513053	6683.66223293333	6641.38544544458
434	6774.35172909521	6734.83206128906	6698.44028285285	6665.22762829629	6635.24183703699	6608.52683430866	6585.12242775154	6565.06402421504	6548.38237127457	6535.10332769633	6525.24766669843	6518.83091548336	6515.86323386122	6516.34933416799	6520.28844394542	6527.674312063	6538.49525818244	6552.73426463787	6570.36910906828	6591.3725354142	6615.71246023963	6643.35221083811	6674.25079111277	6708.3631709109	6745.6405943171	6786.03090232161	6829.47886529689	6875.92652087526	6925.31351305634	6977.57742862207	7032.65412738269	7090.47806307963	7150.98259229345	7214.10026906906	7279.76312346168	7347.90292259303	7418.45141324155	7491.34054532301	7566.50267600332	7643.87075443438	7723.3784873986	7804.96048633717	6553.39183779698	6512.53149771098	6474.89043846536	6440.52510468409	6409.488186311	6381.82824504824	6357.58935765598
435	7385.53613434895	7333.36034804267	7283.90154563816	7237.21543058404	7193.35598873284	7152.37522102845	7114.32287388894	7079.24616998844	7047.18954239244	7018.19437514487	6992.29875348528	6969.53722699248	6949.94058885489	6933.53567442577	6920.34518201204	6910.38751862584	6903.67667309817	6900.22211856214	6900.02874588154	6903.09682911926	6909.42202359082	6918.99539656006	6931.80349006198	6947.82841481645	6967.04797372979	6989.43581302613	7014.96159862744	7043.59121511288	7075.28698433187	7110.00790050774	7147.70987866149	7188.34601305095	7231.86684243717	7278.22061905969	7327.35357835505	7379.21020667614	7433.73350450136	7490.86524288852	7550.54621122317	7612.71645459152	7677.3154994259	7744.28256631601	7171.09023004975	7117.34259705552	7066.37204636129	7018.23908460672	6973.00247362402	6930.71892684815	6891.44280148515
436	7140.3010237173	7085.60519173228	7033.68473322727	6984.60154119596	6938.41582939755	6895.18582225773	6854.96743936852	6817.81397778137	6783.7757956677	6752.90000115763	6725.23015032537	6700.80595850244	6679.66302904469	6661.83260365433	6647.34133816303	6636.21110743204	6628.45884260915	6624.09640353507	6623.13048851223	6625.56258304073	6631.38894840949	6640.60065037251	6653.18362738727	6669.11879719561	6688.38219988936	6710.94517499669	6736.77456956655	6765.83297383228	6798.0789806941	6833.46746498316	6871.94987841997	6913.47455606281	6957.98703019851	7005.43034771869	7055.74538729346	7108.87117291731	7164.74518075761	7223.30363659735	7284.48180154171	7348.21424406603	7414.43509686219	7483.07829731026	6927.45118565978	6871.06125094804	6817.50711301056	6766.85610122627	6719.17386964531	6674.52404470964	6632.96786464045
437	7086.3607460936	7033.79166668982	6984.05036981463	6937.1976832799	6893.29250770433	6852.3914998841	6814.54875319462	6779.81547851469	6748.23968948526	6719.86589612012	6694.73481087564	6672.88307143744	6654.34298433744	6639.14229342346	6627.30397691506	6618.8460764334	6613.78156092082	6612.11822781473	6613.85864322495	6619.00012218488	6627.53474931199	6639.449439532	6654.7260377714	6673.34145585391	6695.26784422603	6720.47279559436	6748.9195770598	6780.56738700886	6815.37163277305	6853.28422485757	6894.25388359244	6938.22645400212	6985.145224934	7034.9512486335	7087.58365726257	7142.9799732006	7201.07641031593	7261.80816378853	7325.10968647562	7390.91495018656	7459.15769062691	7529.77163512695	6872.20639147	6817.98634558219	6766.65889998631	6718.29035303408	6672.94504736736	6630.68500845308	6591.56957758194
438	646.798421441238	625.457068067903	639.580726729199	686.985504933612	761.480976745912	856.023415489873	964.737017917755	1083.36399956866	1208.98974905685	1339.64677695774	1473.99775326407	1611.11882930701	1750.3591070351	1891.25057591542	2033.45004711666	2176.70118831514	2320.80926579092	2465.62402831523	2611.02789446891	2756.92765560192	2903.24855060519	3049.92996817632	3196.92228413594	3344.18450248114	3491.68247386243	3639.3875344202	3787.27545458947	3935.32561904402	4083.52038107928	4231.84454974495	4380.28497925578	4528.83023765712	4677.47033761664	4826.19651617818	4975.00105346489	5123.87712254053	5272.81866438876	5421.82028324886	5570.87715856788	5719.98497056852	5869.13983705244	6018.33825950946	428.47199157195	395.520685740673	417.496781064283	487.020631599786	587.446349085599	705.702426339525	834.240492937842
439	743.431032894683	647.08051292821	574.243248980748	534.617673699626	535.626207627876	577.05583853261	651.237342671652	748.495385026042	861.045431741226	983.652255031448	1112.99726474085	1246.98544217088	1384.26915873477	1523.95805185422	1665.44703096726	1808.31360975916	1952.25537229699	2097.05092813678	2242.53490070152	2388.58150282418	2535.09349719305	2681.99461454789	2829.22424252973	2976.73363699871	3124.48317419628	3272.44032719803	3420.57815484118	3568.87415870874	3717.30940830658	3865.86786407259	4014.53584825076	4163.30162735166	4312.15507985573	4461.0874295543	4610.09102996039	4759.15918875097	4908.2860238795	5057.46634487079	5206.69555435524	5355.96956590578	5505.28473514443	5654.63780166686	601.532202057585	477.35162579547	372.701967420438	308.168031624791	309.914362729385	377.021068436773	482.971486903847
440	7725.83715709752	7675.30219152552	7627.38391350267	7582.13193476105	7539.59426413432	7499.81708702485	7462.84454409606	7428.71851124345	7397.47838311321	7369.1608624995	7343.79975799756	7321.42579236754	7302.06642397171	7285.74568362246	7272.4840290043	7262.29821868946	7255.20120751949	7251.20206485488	7250.30591688619	7252.51391386872	7257.82322274384	7266.22704528478	7277.71466148309	7292.27149752585	7309.87921737033	7330.51583660672	7354.15585694326	7380.77041946893	7410.32747460533	7442.79196646562	7478.12602932963	7516.28919375872	7557.23859998413	7600.9292161664	7647.31405922716	7696.34441607919	7747.97006322077	7802.13948282088	7858.8000736369	7917.89835527879	7979.38016457436	8043.1908429565	7510.37122541138	7458.37652968573	7409.05544726528	7362.46170989815	7318.6474082126	7277.66274216673	7239.5557694282
441	3242.80352785987	3104.72600567986	2967.80911628904	2832.22118865351	2698.16257896316	2565.87300424201	2435.64073204512	2307.81407561467	2182.8156976485	2061.16022242298	1943.47551705105	1830.52758475124	1723.24807324846	1622.76157695372	1530.40676931461	1447.74070666568	1376.51006467159	1318.56941143696	1275.73083274758	1249.54853954678	1241.07714423555	1250.67659024762	1277.93971650861	1321.77397267669	1380.60185456506	1452.60285589986	1535.92550706848	1628.83326331926	1729.78234650119	1837.44786673237	1950.71804466366	2068.6724358151	2190.5544808846	2315.74410305636	2443.73302511606	2574.10372271854	2706.51203261028	2840.67303997988	2976.34974213925	3113.34398758445	3251.48924533945	3390.64483101902	3161.91089040886	3020.13740606607	2879.20091735823	2739.23062042864	2600.38254101373	2462.8464884512	2326.85512872684
442	7563.90138964312	7517.4009984465	7473.62355231927	7432.61716512254	7394.42793838013	7359.09973024089	7326.67392713108	7297.18922054844	7270.68139155742	7247.18310557351	7226.72371998302	7209.32910715648	7195.02149522115	7183.81932882126	7175.73715186486	7170.78551395861	7168.97090193438	7170.29569748645	7174.75816156938	7182.3524457968	7193.06863065263	7206.8927899534	7223.80708058297	7243.78985615106	7266.81580292316	7292.85609607843	7321.87857407951	7353.8479288013	7388.72590892776	7426.4715340114	7467.04131665537	7510.38949021337	7556.46823957112	7605.22793264482	7656.61735038311	7710.58391328266	7767.07390258516	7826.03267457526	7887.40486660091	7951.13459366872	8017.16563471435	8085.4416077951	7346.23139504226	7298.34431599765	7253.24489169449	7210.98542652813	7171.6161249016	7135.18482752578	7101.73674966864
443	7119.59060406911	7070.08361903233	7023.43307432958	6979.69624539162	6938.92822885459	6901.18163877125	6866.50630352285	6834.94896690514	6806.55299714165	6781.35810767076	6759.40009356556	6740.71058747802	6725.3168387964	6713.24151949547	6704.50255983007	6699.11301660474	6697.08097625494	6698.4094943928	6703.09657288218	6711.13517484015	6722.51327728855	6737.21396056218	6755.2155329205	6776.49168823959	6801.01169415593	6828.74060761053	6859.63951434232	6893.66578868529	6930.77336984633	6970.91305073413	7014.0327755377	7060.07794223246	7108.99170650211	7160.71528371866	7215.18824594885	7272.34881129198	7332.13412318305	7394.48051766974	7459.32377703627	7526.59936848598	7596.2426669572	7668.18916143184	6903.6367450766	6852.56979715791	6804.4281955448	6759.27444613887	6717.16880348855	6678.16892249117	6642.32950903037
444	7525.12169495581	7460.88375106416	7399.13061907919	7339.92501581594	7283.3290675138	7229.40406408795	7178.21020076013	7129.80630866002	7084.24957634457	7041.59526450845	7001.89641644235	6965.20356718067	6931.56445444757	6901.02373479903	6873.62270848256	6849.39905663812	6828.3865944873	6810.61504408059	6796.10983001962	6784.89190134225	6776.9775823937	6772.3784551485	6771.10127493292	6773.14792095886	6778.51538252123	6787.1957811071	6799.17642800874	6814.43991648449	6832.96424691885	6854.72298288003	6879.68543557458	6907.81687372802	6939.07875567782	6973.42898021314	7010.82215255062	7051.20986181379	7094.54096640427	7140.76188376825	7189.81688121186	7241.64836470309	7296.19716281336	7353.40280327818	7318.81331050747	7252.74836121319	7189.20767706324	7128.25876162621	7069.96864471664	7014.4036109768	6961.62891239708
445	7325.23435433095	7266.73456698835	7210.88218903548	7157.73919454409	7107.36635934666	7059.82298012324	7015.16658471187	6973.45263608306	6934.73423282521	6899.06180926253	6866.48283853908	6837.04154234139	6810.77861094081	6787.73093740455	6767.93136975689	6751.4084848027	6738.18638710534	6728.28453633241	6721.71760579591	6718.49537456497	6718.62265496237	6722.09925672112	6728.91998840685	6739.07469607601	6752.548338508	6769.32109773051	6789.36852293187	6812.66170537122	6839.16748143967	6868.84866059599	6901.66427471248	6937.56984506548	6976.5176632107	7018.45708191411	7063.33481238582	7111.09522427234	7161.68064500848	7215.03165544688	7271.0873789763	7329.78576166272	7391.06384132986	7454.85800380648	7114.84291635209	7054.59873138701	6997.0532741201	6942.27365524584	6890.32584216333	6841.27434338582	6795.18188094948
446	8338.46497271905	8275.99867048171	8215.79743678819	8157.91141695145	8102.39023296477	8049.28282045107	7998.63725867703	7950.50059456139	7904.91866170911	7861.93589571098	7821.59514704088	7783.93749307	7749.00205082694	7716.82579220838	7687.44336348066	7660.88691092676	7637.18591453345	7616.36703160569	7598.45395214805	7583.46726778385	7571.42435582585	7562.33928002524	7556.22270928027	7553.08185538099	7552.92043064665	7555.73862604109	7561.53311003696	7570.29704827062	7582.02014371431	7596.68869679683	7614.28568469373	7634.79085869146	7658.18085836722	7684.42934112092	7713.50712539858	7745.38234589936	7780.02061889584	7817.38521581134	7857.43724314681	7900.1358268842	7945.43829955826	7993.3003882376	8130.68159591707	8066.60646471001	8004.83067292846	7945.40785306126	7888.39117970988	7833.83319073034	7781.78559969999
447	2184.461612966	2062.75771324321	1945.01536212204	1831.99854382028	1724.63651258281	1624.05112814026	1531.57812839864	1448.7717522964	1377.37654524278	1319.2464647647	1276.1954601333	1249.78278128235	1241.07118190663	1250.43068059134	1277.46413867513	1321.08701244667	1379.72667348428	1451.56433642954	1534.74782367175	1627.53840873898	1728.38947918402	1835.97321378952	1949.17511320005	2067.07235776609	2188.90638738005	2314.05547541788	2442.01000080932	2572.3513513691	2704.7344852808	2838.87377791418	2974.53165188967	3111.50948887158	3249.64037712938	3388.78332031669	3528.81860309078	3669.64407061768	3811.17213027456	3953.3273249475	4096.04436008769	4239.2664921472	4382.94420602003	4527.03412453857	2062.4699699383	1933.10102920481	1806.92979932176	1684.67489700255	1567.25307970118	1455.83426989469	1351.90351922286
448	7577.49282561453	7516.63891303703	7458.30686589138	7402.55630121816	7349.44596617259	7299.03349469707	7251.37515467256	7206.52558733649	7164.53754111688	7125.46160225974	7089.3459248718	7056.23596329664	7026.17420983403	6999.19994100458	6975.34897559732	6954.65344776759	6937.14159836018	6922.83758749379	6911.76133122891	6903.928364843	6899.34973485413	6898.03192154718	6899.97679325547	6905.18159313559	6913.63895866489	6925.33697355254	6940.25925118285	6958.38504826107	6979.68940684253	7004.14332248729	7031.71393600197	7062.36474585091	7096.05583820491	7132.74413141496	7172.38363163605	7214.92569638044	7260.31930282912	7308.51131787877	7359.44676710588	7413.06910003746	7469.32044939555	7528.14188225519	7368.68824327906	7306.09540834328	7246.06869292685	7188.67238000637	7133.9699585227	7082.02385259658	7032.89513827638
449	4060.56178862068	4050.04163843366	4045.06250180895	4045.64483743505	4051.78624737621	4063.4615261866	4080.62317444114	4103.20235247811	4131.11023038166	4164.23967397929	4202.46719507746	4245.65508792542	4293.65367281896	4346.30357144417	4403.43794605227	4464.88464474296	4530.4682068755	4600.011694841	4673.33833018155	4750.27292274244	4830.64309064785	4914.28027633372	5001.02056944387	5090.70535133558	5183.18177847201	5278.30312313448	5375.92899015214	5475.92542781774	5578.16495017488	5682.52648635001	5788.8952712265	5897.16268986723	6007.22608669691	6118.98854868968	6232.35867049336	6347.25030802478	6463.58232593338	6581.27834329067	6700.26648096734	6820.47911340373	6941.85262686474	7064.32718566797	3831.47089988527	3820.3199540969	3815.04101565277	3815.65845628009	3822.16941844013	3834.54388108213	3852.72534617031
450	7505.49336931503	7433.30456593257	7363.46525783693	7296.04291497607	7231.10514453412	7168.7194662495	7108.95306923373	7051.87255101095	6997.5436398126	6946.03090165882	6897.39743401824	6851.70454843893	6809.01144481644	6769.37488048015	6732.84883756986	6699.48419259948	6669.32839230922	6642.42514013308	6618.81409772818	6598.53060601622	6581.60543005893	6568.06453193141	6557.92887537227	6551.21426557518	6547.93122693405	6548.08492095287	6551.67510576658	6558.69613804188	6569.13701721637	6582.98147125402	6600.20808239592	6620.79045062527	6644.69739200663	6671.89316848652	6702.33774530479	6735.9870718887	6772.79338185094	6812.70550764535	6855.66920545474	6901.6274859889	6950.5209471043	7002.28810439466	7305.67134058115	7231.48812946921	7159.68051973368	7090.32068884055	7023.48115569821	6959.23453881246	6897.65329194363
451	7371.30280195313	7326.67291654217	7284.85996893949	7245.91272520142	7209.87762646222	7176.79853897058	7146.71650917404	7119.66952668056	7095.69229806557	7074.81603447214	7057.06825583333	7042.47261453095	7031.04874100592	7022.81211363538	7017.7739548587	7015.94115515404	7017.31622607247	7021.89728305901	7029.67805834326	7040.64794369706	7054.79206236454	7072.0913690557	7092.52277644015	7116.05930620071	7142.67026239725	7172.32142463275	7204.97525825748	7240.59113877168	7279.12558749769	7320.53251554491	7364.76347323224	7411.76790213119	7461.49338713967	7513.88590613875	7568.89007500347	7626.44938600755	7686.50643791237	7749.0031562542	7813.88100267973	7881.0811723539	7950.54477877165	8022.21302547335	7152.69352289295	7106.69094119228	7063.57595807489	7023.40175257271	6986.21905763295	6952.07587308049	6921.01718315691
452	6922.51676725457	6874.89569786303	6830.23872944925	6788.60435783532	6750.04851348189	6714.62422795498	6682.38130400362	6653.36599344369	6627.62068727818	6605.18362252865	6586.08861019427	6570.36478868991	6558.03640678283	6549.12263971448	6543.6374417022	6541.58943743434	6542.9818545169	6547.81249809367	6556.07376810924	6567.7527189025	6582.83116002941	6601.28579651483	6623.08840603231	6648.2060499061	6676.60131435769	6708.232578015	6743.05430139937	6781.01733395833	6822.06923420388	6866.1545984658	6913.21539406804	6963.19129282314	7016.02000118798	7071.63758365802	7129.97877648121	7190.97728910661	7254.56609127785	7320.67768406035	7389.24435351673	7460.19840613491	7533.47238547326	7608.99926977015	6705.55057413666	6656.37750126445	6610.24448300768	6567.21558651019	6527.35220001247	6490.71264770339	6457.35180672724
453	6337.43427295226	6223.26777944236	6110.65206649641	5999.6744606204	5890.42754997834	5783.00941916648	5677.52387007416	5574.0806220245	5472.79548300789	5373.79048245299	5277.19395438742	5183.14055834717	5091.77122378341	5003.23300232449	4917.67881100128	4835.26704879761	4756.16106861379	4680.52848729678	4608.54031799272	4540.36991192487	4476.19170099123	4416.17973856171	4360.5060434405	4309.33876120731	4262.84016767094	4221.16455065518	4184.45601776521	4152.84628873045	4126.45253981272	4105.37537395971	4089.69699258868	4079.479642496	4074.7644040041	4075.57037419268	4081.89428257216	4093.71055711496	4110.97183753489	4133.60991202586	4161.53703489506	4194.6475671987	4232.81987159848	4275.91838673099	6192.03982107498	6075.14171544898	5959.72773539883	5845.88578383821	5733.70949870512	5623.29856344674	5514.75901124022
454	7527.2640683091	7461.63693798328	7398.47044918005	7337.82814826032	7279.77311681445	7224.3677290158	7171.67339528713	7121.75029372315	7074.65709108558	7030.45065551353	6989.18576342056	6950.91480342198	6915.68748036318	6883.55052283974	6854.54739772932	6828.71803545429	6806.09856970537	6786.72109535416	6770.61344816292	6757.79900970293	6748.29654056359	6742.12004461091	6739.27866653726	6739.77662443557	6743.61317855796	6750.78263681048	6761.27439685775	6775.07302413897	6792.15836446156	6812.50568925152	6836.08587109021	6862.86558664973	6892.80754384831	6925.87072975669	6962.0106755655	7001.1797349227	7043.32737186849	7088.40045472438	7136.34355243301	7187.09923006119	7240.60834044314	7296.81030925445	7322.02168587999	7254.53814641744	7189.55239132419	7127.13274591141	7067.3472030525	7010.2631562291	6955.94711531861
455	7494.7828561513	7436.07135466832	7379.9432285572	7326.45785191463	7275.67350759909	7227.64713143637	7182.43404829291	7140.08770210265	7100.65938229669	7064.19794932291	7030.74956210985	7000.35741066638	6973.06145699951	6948.89818771098	6927.90038159461	6910.09689551934	6895.5124717213	6884.16756942236	6876.07822338481	6871.2559316581	6869.70757431359	6871.43536452063	6876.43683276281	6884.70484444782	6896.22765062828	6910.98897100612	6928.96810783578	6950.14008890148	6974.47583731264	7001.94236544778	7032.50299017153	7066.11756613266	7102.74273389616	7142.33217956999	7184.8369025734	7230.20548834707	7278.38438286453	7329.318166077	7382.94982160183	7439.22100026626	7498.07227540162	7559.44338806203	7284.50170690089	7224.08145585735	7166.29320817921	7111.20113004865	7058.86834982044	7009.35667160961	6962.72627792177
456	5230.67848650676	5153.80017171466	5080.19025911912	5009.99281494702	4943.35321627989	4880.41720696694	4821.3298254011	4766.23420895675	4715.2702851468	4668.57336532421	4626.27266283534	4588.48976379128	4555.33708434004	4526.91635327335	4503.31716239435	4484.61562886962	4470.87321339836	4462.13573525681	4458.4326200359	4459.77640840048	4466.16254478189	4477.56945427315	4493.95890471002	4515.27663987023	4541.453259674	4572.40531481787	4608.03657690191	4648.23944123374	4692.89641798481	4741.88166814491	4795.06254363236	4852.30109513669	4913.45551686793	4978.38150330687	5046.93349931716	5118.9658309504	5194.33370974355	5272.89410814744	5354.50650770975	5439.03352483404	5526.34142134051	5616.30050869439	5036.03743789607	4956.14088063423	4879.55016649789	4806.42333465201	4736.92081021644	4671.20437344152	4609.43596121078
457	7513.55149701148	7453.49608634037	7395.99685342339	7341.11386224823	7288.90621129453	7239.43178097905	7192.74697189757	7148.90643580537	7107.96280166796	7069.9663993357	7034.96498366797	7003.0034621555	6974.12362926712	6948.3639108394	6925.75912188811	6906.34024119659	6890.13420592927	6877.16372933257	6867.4471443276	6860.99827546952	6857.82634131337	6857.93588880451	6861.32676076869	6867.99409703305	6877.92836916882	6891.11544829043	6907.53670476158	6927.16913820253	6949.9855357119	6975.95465578762	7005.04143515816	7037.20721541144	7072.40998618011	7110.60464153684	7151.7432461957	7195.77530822043	7242.64805502081	7292.30670960978	7344.69476430078	7399.75424929998	7457.42599392791	7517.64987847788	7304.1961349199	7242.40496219229	7183.21625728146	7126.69486261288	7072.90472395596	7021.90860855737	6973.7678110999
458	1141.56477095819	993.243631715733	845.526095461924	698.795052063207	553.835130674982	412.517708284299	280.405149405769	179.170076906858	174.915595572675	272.227285836755	403.28476934829	544.231748126199	689.025737246494	835.66944298181	983.335674987979	1131.62421407807	1280.31884875459	1429.29284174371	1578.4670984335	1727.7897483754	1877.22538037345	2026.74900350348	2176.34248179037	2325.99233731288	2475.6883464548	2625.42261447978	2775.18894866904	2924.98242341704	3074.79907215221	3224.63566487697	3374.48954489304	3524.35850705495	3674.24070580407	3824.13458476218	3974.03882226002	4123.95228870629	4273.87401293704	4423.80315538856	4573.73898654203	4723.68086947128	4873.62824560955	5023.58062306178	1132.40354422972	982.700766714308	833.116111625401	683.727111229152	534.697782325709	386.444462799074	240.407104378996
459	8574.09595295079	8483.52048848902	8394.64925361235	8307.53694232405	8222.23946071389	8138.81386903889	8057.31831223882	7977.81193805191	7900.35480199233	7825.00775847024	7751.83233740045	7680.89060581532	7612.24501405768	7545.95822635541	7482.09293566833	7420.71166306134	7361.87654194599	7305.64908790734	7252.08995508293	7201.25868038554	7153.21341714515	7108.01066015011	7065.70496430157	7026.34865947583	6989.99156441672	6956.68070281231	6926.4600248101	6899.37013747162	6875.44804769242	6854.72692113371	6837.23586065523	6822.99970755289	6812.03886867787	6804.36917220009	6800.00175432824	6798.94297889194	6801.19439110873	6806.75270633004	6815.60983395183	6827.75293608464	6843.16452000069	6861.82256280421	8392.84730540968	8300.29430044165	8209.43985713264	8120.3409887593	8033.05611155732	7947.64499213434	7864.16868222281
460	7718.50411342375	7670.74387719474	7625.63670674627	7583.2299457548	7543.56913604442	7506.69780153086	7472.6572335335	7441.48627959559	7413.22113807562	7387.89516085345	7365.53866642613	7346.17876576577	7329.83920312287	7316.54021391079	7306.29840158373	7299.12663523916	7295.03396939273	7294.02558708039	7296.10276712155	7301.26287602793	7309.49938466035	7320.80190941052	7335.15627729403	7352.54461399918	7372.94545363907	7396.33386866813	7422.68161813899	7451.95731232046	7484.12659152824	7519.15231687113	7556.99477064569	7597.61186398408	7640.95934950862	7686.99103673563	7735.65900810941	7786.91383370535	7840.7047827502	7896.9800303548	7955.68685798164	8016.77184641932	8080.18106020375	8145.8602226324	7501.48629530685	7452.33540911256	7405.89812931777	7362.22580436552	7321.3679136985	7283.37182228633	7248.28253562693
461	3840.12628594321	3737.99194680698	3639.17793086169	3543.96198430863	3452.64179949847	3365.5345133741	3282.9754859619	3205.31618374738	3132.92099322195	3066.16280999229	3005.41729558634	2951.05577369315	2903.43685205607	2862.89700197193	2829.74049154797	2804.22922933928	2786.57320151903	2776.92224589117	2775.35987352422	2781.89971259909	2796.48492037424	2818.99062153733	2849.22913333966	2886.95748145765	2931.88653612421	2983.691025752	3042.01971214794	3106.5051161222	3176.77233357671	3252.44664793906	3333.15979987026	3418.5549023956	3508.29008283686	3602.04099163225	3699.50234773268	3800.3886974575	3904.43455548252	4011.39407933524	4121.04040708056	4233.16476518516	4347.57543200714	4464.09662307399	3677.32683646112	3570.53877119983	3466.95541573509	3366.87256609566	3270.61159135676	3178.51974513999	3090.96969291582
462	7540.67863835041	7496.18837171306	7454.45260036708	7415.51783273277	7379.42840426131	7346.22624952375	7315.95067877887	7288.63816148104	7264.32211931506	7243.0327313137	7224.79675355029	7209.63735584812	7197.57397774132	7188.6222057334	7182.7936736307	7180.0959874223	7180.53267583343	7184.10316729097	7190.80279365796	7200.62282068204	7213.550504682	7229.56917463732	7248.6583384484	7270.7938117972	7295.94786776574	7324.08940510833	7355.18413285941	7389.19476884035	7426.08124954484	7465.80094880227	7508.30890272852	7553.5580384203	7601.49940407071	7652.08239825668	7705.25499634041	7760.96397213997	7819.15511320449	7879.77342828792	7942.76334579037	8008.06890220917	8075.63391982861	8145.40217306176	7321.9749385313	7276.14755627391	7233.14227552494	7193.00971446502	7155.79820731894	7121.55354346288	7090.31871061007
463	5993.03161385024	5852.19548501393	5711.82759575513	5571.96333360666	5432.64159659777	5293.90521842852	5155.8014532082	5018.38252893312	4881.70628029097	4745.83687308635	4610.84563430807	4476.81200403064	4343.82462744283	4211.98260764074	4081.39694206111	3952.19216749166	3824.5082399441	3698.50267601999	3574.35298062753	3452.25938107303	3332.44787757786	3215.1736030569	3100.7244568451	2989.42493386446	2881.64000728321	2777.77883323739	2678.29792584755	2583.70329783513	2494.5508816799	2411.44435758754	2335.02935668461	2265.98294825995	2204.99745247027	2152.75805128349	2109.91447876048	2077.04824362686	2054.63819768003	2043.02845274212	2042.4031953526	2052.77246288315	2073.97135338598	2105.67281011605	5918.62527863191	5775.97528098963	5633.70873323519	5491.85543526285	5350.44825591897	5209.52352363139	5069.12147554219
464	7805.85895090993	7747.66288531742	7691.95320441623	7638.78430803423	7588.20960449801	7540.28129384038	7495.05014459817	7452.56526580987	7412.87387614089	7376.02107218538	7342.04959819635	7310.99961966402	7282.90850322549	7257.81060549694	7235.73707340468	7216.71565858544	7200.77054832085	7187.92221532082	7178.18728849163	7171.57844655297	7168.10433606262	7167.76951509227	7170.57442339898	7176.51537953764	7185.58460496663	7197.77027479385	7213.05659436086	7231.42390054261	7252.84878626302	7277.30424639304	7304.75984299961	7335.1818876123	7368.53363810637	7404.77550764209	7443.86528305876	7485.75835017321	7530.40792342068	7577.76527745036	7627.7799783561	7680.40011244999	7735.57251064696	7793.24296674368	7595.16970770206	7535.3466917641	7478.05551599084	7423.35480051348	7371.30221516163	7321.95423770408	7275.36590349222
465	3434.14327754644	3319.92987999091	3208.66750587422	3100.67384874354	2996.30236577622	2895.94471905938	2800.03252880564	2709.0380039237	2623.4728984365	2543.88513670634	2470.85238864603	2404.97190461254	2346.84609534669	2297.06371837629	2256.17713290882	2224.67687127629	2202.96561613251	2191.3343487163	2189.94368593839	2198.81305822416	2217.81937500694	2246.70538633531	2285.09645387438	2332.52329285706	2388.44770040963	2452.28838457589	2523.44459466141	2601.31607482667	2685.31868083399	2774.89565780917	2869.52501356214	2968.72364709243	3072.04895464614	3179.09859304198	3289.50898256916	3402.95301555895	3519.13732374631	3637.79935925823	3758.70446438933	3881.64304393725	4006.42790875093	4132.89182691952	3292.26190185004	3172.94553011684	3056.33712302862	2942.75861189966	2832.57449186892	2726.19636523694	2624.08714745723
466	7510.39284262269	7449.85075275372	7391.85832953879	7336.47603604874	7283.76341110314	7233.77881664686	7186.57917546891	7142.21970120249	7100.75362289016	7062.23190667049	7026.70297735831	6994.21244302993	6964.80282579854	6938.51330214665	6915.37945623041	6895.43304956326	6878.70181038089	6865.2092458296	6854.97447986803	6848.0121194414	6844.33215106611	6843.93986954314	6846.83583996641	6853.01589365617	6862.47115809109	6875.18812035362	6891.14872300356	6910.33049083139	6932.70668643583	6958.24649214286	6986.91521548335	7018.67451510075	7053.48264385122	7091.29470568843	7132.06292290954	7175.73691040569	7222.26395363443	7271.58928723034	7323.65637137368	7378.40716328994	7435.78238157717	7495.72176128658	7301.38069062364	7239.09084279995	7179.39622646784	7122.36209612897	7068.05285672976	7016.53178201947	6967.86072019593
467	4455.29957838367	4380.50305391997	4309.63314503689	4242.88661777853	4180.46098235351	4122.55253037842	4069.35411012564	4021.05266672384	3977.82659131874	3939.84294099812	3907.25460853784	3880.1975361069	3858.78807782109	3843.12062091516	3833.26557276094	3829.26781026778	3831.14566953755	3838.89052809465	3852.46700169798	3871.81374534651	3896.84481665924	3927.45153229983	3963.50472675107	4004.85730911523	4051.34700818281	4102.7991983507	4159.02970778278	4219.84752394665	4285.05732837315	4354.46181019158	4427.86372558	4505.0676859616	4585.88167147399	4670.11827701446	4757.59570631255	4848.13853504563	4941.57826732777	5037.75371133961	5136.51119992321	5237.70468092358	5341.19570031024	5446.85329895005	4259.20509391286	4180.90195735602	4106.58890771819	4036.4863274761	3970.8172234094	3909.804995964	3853.67083780228
468	7153.43199832521	7043.75838982602	6935.5960938683	6829.01692220816	6724.09615441417	6620.91263250533	6519.54884207222	6420.09097634452	6322.62897917513	6227.25656252564	6134.07119343812	6043.17404517168	5954.66990669496	5868.66704444617	5785.27701003219	5704.61438753166	5626.79647414351	5551.94288837767	5480.17510062578	5411.6158820251	5346.38866890569	5284.61684199883	5226.42292182608	5171.92768435301	5121.24920403668	5074.5018347455	5031.79514240166	4993.23280677379	4958.91151297025	4928.91985606877	4903.33728443079	4882.23310847506	4865.66560187954	4853.68122113234	4846.31396699073	4843.58490791105	4845.50188080109	4852.05937893894	4863.23863077292	4879.00786698524	4899.32276702984	4924.12707067392	6999.71344936853	6887.5926410867	6776.93842358191	6667.82381258822	6560.32563106299	6454.52464296229	6350.5056758376
469	7005.5655392144	6957.1812328653	6911.71546443531	6869.22618548551	6829.76894814781	6793.39658450961	6760.15888832724	6730.1023029437	6703.26961954558	6679.69968997211	6659.42715822544	6642.48221486641	6628.89037814813	6618.67230551392	6611.8436386254	6608.41488460345	6608.39133556933	6611.7730279073	6618.55474198295	6628.72604232805	6642.27135755338	6659.17009859393	6679.3968131979	6702.92137398573	6729.70919691008	6759.72148654075	6792.91550423767	6829.24485512575	6868.65978967516	6911.10751564143	6956.53251632451	7004.87687115415	7056.08057499226	7110.08185276063	7166.81746638907	7226.22301147039	7288.23320139245	7352.78213709731	7419.80356106203	7489.23109439247	7560.99845635687	7635.03966592262	6789.00335186883	6739.06441438815	6692.11697373208	6648.22440492232	6607.44758779826	6569.84453788882	6535.47003801322
470	7169.46607608913	7121.35557366364	7076.0995149664	7033.75299776728	6994.36886861694	6957.99743142395	6924.68615822058	6894.47940549267	6867.41813961841	6843.53967510193	6822.87742918971	6805.46069649163	6791.31444699263	6780.45915060688	6772.9106310986	6768.67995175638	6767.77333474084	6770.19211545752	6775.93273273908	6784.98675500947	6797.34094196594	6812.97734075142	6831.87341499205	6854.0022045505	6879.33251340953	6907.82912272072	6939.4530257037	6974.1616809276	7011.90928036561	7052.64702852476	7096.32342909998	7142.88457560125	7192.27444268039	7244.43517507272	7299.30737134078	7356.83035996441	7416.94246558406	7479.58126359691	7544.68382161793	7612.18692663593	7682.02729703376	7754.14177889114	6952.72463013168	6903.10377066041	6856.4073151272	6812.69539827509	6772.02581394401	6734.45368059548	6700.03110766965
471	7822.7276706671	7745.3988152076	7670.2252357166	7597.27091062356	7526.60037300827	7458.27854288781	7392.37054228266	7328.94149303075	7268.05629758357	7209.77940329591	7154.17455100582	7101.30450910645	7051.23079458861	7004.01338296644	6959.71040932557	6918.37786314663	6880.06927985182	6844.83543239146	6812.72402641695	6783.77940284037	6758.04225166732	6735.54934113479	6716.33326607912	6700.4222193731	6687.83979004273	6678.60479136978	6672.73112180695	6670.22766111695	6671.09820351363	6675.34142896604	6682.95091319639	6693.91517616397	6708.21776820717	6725.83739234343	6746.74806060805	6770.91928181954	6798.31627765525	6828.90022358336	6862.62851091106	6899.45502604041	6939.33044294759	6982.20252491691	7627.521379771	7548.19301976875	7471.03547434158	7396.11668272129	7323.50535196909	7253.27078127795	7185.48266597944
472	7286.75942341512	7236.67110807359	7189.36522203856	7144.89703235745	7103.31983285642	7064.68466602733	7029.04004474624	6996.4316768328	6966.90219568076	6940.49090032264	6917.23350830388	6897.16192480662	6880.30403130797	6866.68349693701	6856.31961540642	6849.22717010629	6845.41632951941	6844.89257467076	6847.65665981396	6853.70460701413	6863.0277347023	6875.61271974537	6891.44169199191	6910.49235973129	6932.73816404423	6958.14845961357	6986.68871915665	7018.32075843222	7053.00297856421	7090.69062225185	7131.33604052304	7174.88896657783	7221.29679351541	7270.50485281588	7322.45669069147	7377.09433969289	7434.358583217	7494.18921087597	7556.52526300245	7621.30526286444	7688.46743548694	7757.94991223379	7071.10772419323	7019.48080725584	6970.70117455954	6924.82899657805	6881.92241339143	6842.03721718018	6805.22653288353
473	5602.83654582953	5506.4167934309	5412.43868820367	5321.0316021467	5232.33028156763	5146.47463285461	5063.60940680598	4983.88376767082	4907.45073346763	4834.46647522024	4765.08946458236	4699.47946242403	4637.79634490525	4580.19876890788	4526.84268507107	4477.87971420026	4433.45541097379	4393.70744748777	4358.76375752144	4328.74068990208	4303.74122522446	4283.85331374668	4269.14839288138	4259.68013985989	4255.48350884929	4256.57409203312	4262.94783155325	4274.58109465692	4291.4311088193	4313.43673830325	4340.51956977752	4372.58526303932	4409.52511458008	4451.21777677962	4497.53107417279	4548.323860127	4603.44786183792	4662.74946821386	4726.07142313699	4793.25439513	4864.13840292876	4938.56408441138	5430.1810613853	5330.63933034128	5233.50580926368	5138.91705670368	5047.01615317289	4957.95256731614	4871.88190987216
474	7625.10740700182	7573.11966719937	7523.76486316452	7477.09513351934	7433.1610538348	7392.01140189895	7353.69292100063	7318.25008345507	7285.72485677053	7256.15647503162	7229.58121807329	7206.0322011678	7185.53917787486	7168.12835866124	7153.82224776855	7142.63950063454	7134.5948039343	7129.6987800013	7127.95791708111	7129.37452647356	7133.94672721057	7141.66845852543	7152.52951991171	7166.51563814792	7183.60856027591	7203.78617114477	7227.0226337509	7253.28855035626	7282.55114211814	7314.77444472515	7349.91951749593	7387.94466323008	7428.8056561603	7472.45597537034	7518.84704110137	7567.92845155594	7619.64821793193	7673.95299561801	7730.78830971442	7790.09877325084	7851.82829671564	7915.92028774654	7410.50880560306	7357.00481538062	7306.19029410781	7258.12172937909	7212.85402096841	7170.44021533305	7130.93123652609
475	8400.75412038673	8338.22879411369	8277.95063302465	8219.9690735805	8164.33304602814	8111.09081630171	8060.28982122341	8011.97649784089	7966.19610791166	7922.99255871605	7882.40822142482	7844.48374852484	7809.25789178938	7776.76732248152	7747.04645548807	7720.12727918932	7696.03919286946	7674.80885347566	7656.46003349279	7641.01349164196	7628.48685797594	7618.89453484	7612.24761496814	7608.5538177789	7607.81744472757	7610.03935432678	7615.2169571413	7623.34423085177	7634.41175517917	7648.40676618001	7665.31322922241	7685.11192963499	7707.78057988817	7733.29394192122	7761.62396308663	7792.73992407758	7826.60859708738	7863.19441241466	7902.45963169601	7944.36452596602	7988.86755679201	8035.92555877873	8193.00332786315	8128.88023766767	8067.0379881237	8007.52942428741	7950.40694903795	7895.72234980921	7843.52661694562
[truncated: 24 more rows]
[truncated: 1,451 more columns]
