# Supplementary material for: Constrained Optimization for Decision Making in Health Care Using Python: A Tutorial
Source: Med Decis Making. 2023 Jul 22;43(7-8):760–73. doi: 10.1177/0272989X231188027 (PMC10625722; doi:10.1177/0272989X231188027)
Supplement: sj-ipynb-1-mdm-10.1177_0272989X231188027 – Supplemental material for Constrained Optimization for Decision Making in Health Care Using Python: A Tutorial [file sj-ipynb-1-mdm-10.1177_0272989X231188027.ipynb]

# %% [code]
# Import necessary packages
import gurobipy as gp
from gurobipy import GRB
import numpy as np

# Create a Gurobi model
m = gp.Model('HIV')

# PARAMETERS
# Costs, per person reached, by each program
# Cost values are divided by 1000 for computational reasons
c = np.array([118.100,140.393,0.272])

# QALYs gained, per person reached, by each program
a = np.array([15.53,1.24,0.222])

# Minimum/maximum number of persons reached by each program 
# in array form
x_min = np.array([50000,10000,10000])
x_max = np.array([400000,3000000,3000000]) 

# Budget
# The budget is divided by 1000 for computational reasons
B = 10000000.000

# DECISION VARIABLES
# The number of people to reach with each program
x = m.addMVar(3, lb=x_min, ub=x_max, vtype=GRB.CONTINUOUS, name="Program")

# CONSTRAINT
# The total cost across all programs must equal the budget
m.addConstr(c@x == B)

# OBJECTIVE
# Maximize the total number of QALYs gained
m.setObjective(a@x, GRB.MAXIMIZE)

# Run the optimization model
m.optimize()

# Print the optimal solution and its objective value
for v in m.getVars():
    print("%s = %.4f" % (v.varName, v.x))
print("Max QALYs = %.4f" % m.objVal)

# %% [code]
