# Supplementary material for: Constrained Optimization for Decision Making in Health Care Using Python: A Tutorial
Source: Med Decis Making. 2023 Jul 22;43(7-8):760–73. doi: 10.1177/0272989X231188027 (PMC10625722; doi:10.1177/0272989X231188027)
Supplement: sj-ipynb-2-mdm-10.1177_0272989X231188027 – Supplemental material for Constrained Optimization for Decision Making in Health Care Using Python: A Tutorial [file sj-ipynb-2-mdm-10.1177_0272989X231188027.ipynb]

# %% [code]
# Import Gurobi packages
import gurobipy as gp
from gurobipy import GRB

# Create a Gurobi model object
m = gp.Model('HIV')

# DECISION VARIABLES
# Create continuous variables
# indicating the number of people reached by each of 3 programs
x = m.addVars(3,vtype=GRB.CONTINUOUS,name="Program")

# PARAMETERS
# costs, per person reached, by each of 3 types of programs
# Cost values are divided by 1000 for computational reasons
c = [118.100,140.393,0.272]
#total cost
cost = x[0]*c[0]+x[1]*c[1]+x[2]*c[2]

# QALYs gained, per person reached, by each of 3 programs
a = [15.53,1.24,0.222]
# total qalys
qalys = x[0]*a[0]+x[1]*a[1]+x[2]*a[2]

# Budget
# The budget is divided by 1000 for computational reasons
B = 10000000.000

# CONSTRAINTS
# Budget
m.addConstr(cost==B)

# Limits
x[0].lb=50000
x[0].ub=400000
x[1].lb=10000
x[1].ub=3000000
x[2].lb=10000
x[2].ub=3000000

# OBJECTIVE
# Maximize the total number of QALYs gained
m.setObjective(qalys, GRB.MAXIMIZE)

# Run the optimization model
m.optimize()

# Print the optimal solution and its objective value
for v in m.getVars():
    print("%s = %.4f" % (v.varName, v.x))
print("Max QALYs = %.4f" % m.objVal)
