# Supplementary material for: Constrained Optimization for Decision Making in Health Care Using Python: A Tutorial
Source: Med Decis Making. 2023 Jul 22;43(7-8):760–73. doi: 10.1177/0272989X231188027 (PMC10625722; doi:10.1177/0272989X231188027)
Supplement: sj-ipynb-5-mdm-10.1177_0272989X231188027 – Supplemental material for Constrained Optimization for Decision Making in Health Care Using Python: A Tutorial [file sj-ipynb-5-mdm-10.1177_0272989X231188027.ipynb]

# %% [code]
# Import necessary packages
import gurobipy as gp
from gurobipy import GRB
import numpy as np
import pandas as pd

# Load the data set that contains distances between 
# cardiac arrests and potential AED locations
covered = pd.read_csv('Example2_distanceMatrix.csv', index_col='ID')

# PARAMETERS
# Number of AEDs to be placed 
K = 25

# Coverage cutoff limit 
coverage_distance = 100

# Compute a_ij, which states whether each cardiac arrest is
# within the coverage distance of each potential AED location
covered = (covered <= coverage_distance).astype(int)
n_cases = covered.shape[0]
n_candidates = covered.shape[1]
A = pd.DataFrame.to_numpy(covered)

# Create a model object
m = gp.Model('AED')

# DECISION VARIABLES
x = m.addMVar(n_candidates, vtype = GRB.BINARY, name="x")
y = m.addMVar(n_cases, vtype = GRB.BINARY, name="y")

# CONSTRAINTS
# Cardiac arrest covered if at least one AED is placed within range
m.addConstr(A@x >= y)

# Total number of AEDs placed
m.addConstr(x.sum() == K)

# Equity constraints
# Number of regions
n_regions = 4
# Minimum proportion of AEDs per region
s = 0.2
# Determine the number of candidate AED locations per region,
# assuming that each region has the same number of AEDs 
break_point = int(n_candidates/n_regions)
# For each region, add a constraint that forces the number 
# of AEDs placed in that region to be at least proportion s
# times the total number of AEDs available
for i in range(n_regions):
    m.addConstr(x[break_point*i:(break_point*(i+1))].sum() >= (s*K))

# OBJECTIVE
# Maximize the number of covered cardiac arrests
m.setObjective(y.sum(), gp.GRB.MAXIMIZE)

# Run the optimization model
m.optimize()

# Print the optimal solution and its objective value
selected = []
for j in x.tolist():
    if j.X > 0.5: 
        selected.append(j.index)
print("Selected locations: ", end="")
print(*selected, sep=', ')
print("Number of covered cardiac arrests: " + str(int(m.objVal)))
