# Supplementary material for: Constrained Optimization for Decision Making in Health Care Using Python: A Tutorial
Source: Med Decis Making. 2023 Jul 22;43(7-8):760–73. doi: 10.1177/0272989X231188027 (PMC10625722; doi:10.1177/0272989X231188027)
Supplement: sj-ipynb-6-mdm-10.1177_0272989X231188027 – Supplemental material for Constrained Optimization for Decision Making in Health Care Using Python: A Tutorial [file sj-ipynb-6-mdm-10.1177_0272989X231188027.ipynb]

# %% [code]
# Import necessary packages
import gurobipy as gp
from gurobipy import GRB
import numpy as np
import pandas as pd

# Load the data set that contains distances between 
# cardiac arrests and potential AED locations
covered = pd.read_csv('Example2_distanceMatrix.csv', index_col='ID')

# PARAMETERS
# Coverage cutoff limit 
coverage_distance = 100

# Number of AEDs to be placed 
K = 25

# Compute a_ij, which states whether each cardiac arrest is
# within the coverage distance of each potential AED location
covered = (covered <= coverage_distance).astype(int)
n_cases = covered.shape[0]
n_candidates = covered.shape[1]
A = pd.DataFrame.to_numpy(covered)

# Create a Gurobi model object
m = gp.Model('AED')

# DECISION VARIABLES
# x is whether an AED is placed at potential AED location j
x = m.addMVar(n_candidates, vtype = GRB.BINARY, name="x")

# y is whether cardiac arrest i is covered by at least one AED
y = m.addMVar(n_cases, vtype = GRB.BINARY, name="y")

# CONSTRAINTS
# Cardiac arrest covered if at least one AED is 
# placed within range
m.addConstr(A@x >= y)

# Total number of AEDs placed
m.addConstr(x.sum() == K)

# OBJECTIVE
# Maximize the number of covered cardiac arrests
m.setObjective(y.sum(), gp.GRB.MAXIMIZE)

# Run the optimization model
m.optimize()

# Print the optimal solution and its objective value
selected = []
for j in x.tolist():
    if j.X > 0.5: 
        selected.append(j.index)
print("Selected locations: ", end="")
print(*selected, sep=', ')
print("Number of covered cardiac arrests: " + str(int(m.objVal)))
